# Supplementary material for: A Whole-Genome Assembly for Hyaloperonospora parasitica, A Pathogen Causing Downy Mildew in Cabbage (Brassica oleracea var. capitata L.)
Source: J Fungi (Basel). 2023 Aug 3;9(8):819. doi: 10.3390/jof9080819 (PMC10456066; doi:10.3390/jof9080819)
Supplement: Supplementary file 1 [file jof-09-00819-s001.zip]

Archive with 8 entries (8 files):
- Supplement Figure S2 Relationships between genes in three annotated plates.png
- Supplement Figure S3 Phylogenomic analysis among 65 RxLR effectors.png
- Supplement Fiugre S1 Member transport protrins.jpg
- Supplement Table S1 Full information on the genomes of 20 downy mildew strains.xlsx
- Supplement Table S2 English abbreviations and their corresponding full forms used in the manuscript.xlsx
- Supplement Table S3 The sequence of 65 RxLR effectors.xlsx
- Supplement Table S4 legends of Supplementary figures and table name.xlsx
- Supplement Table S5 The gff3 annotation file of the BJ2020 genome.gff3
