# Supplementary material for: A Whole-Genome Assembly for Hyaloperonospora parasitica, A Pathogen Causing Downy Mildew in Cabbage (Brassica oleracea var. capitata L.)
Source: J Fungi (Basel). 2023 Aug 3;9(8):819. doi: 10.3390/jof9080819 (PMC10456066; doi:10.3390/jof9080819)
Supplement: Supplementary file 1 [file jof-09-00819-s001.zip › Supplement Table S1 Full information on the genomes of 20 downy mildew strains.xlsx]

## Sheet: Sheet1
Genus	Pathogen	Host	strain	genome size	GC%	Number of contigs	contig N50	Bioproject
Bremia	B. lactucae	Lettuce	SF5	115.936 Mb	45.1494	5220	28789	PRJNA387613
Hyaloperonospora	H. arabidopsidis	Arabidopsis	Emoy2	78.4 Mb	47	10486	41.9 kb	PRJNA30969
	H. arabidopsidis	Arabidopsis	Noks1	74.5Mb	47.5	13094	18.1 kb	PRJNA298674
	H. arabidopsidis	Arabidopsis	Cala2	70.3 Mb	47	9658	22 Kb	PRJNA297499
	H. brasicae	B. napus	sample B	72.2 Mb	47.5	18779	10 kb	PRJNA540582
	H. brasicae	B. napus	sample C	76.9 Mb	47.5	16697	12.1 kb	PRJNA540582
	H. parasitica	B. olaracea	BJ2020	36.74 Mb	0.513	4670	20 Kb	PRJNA907175
Peronospora	P. belbahrii	Sweet Basil	HI01	59.2 Mb	45.5	9796	25.8 kb	PRJNA353947
	P. belbahrii	Sweet Basil	TODO	35.4 Mb	45.5	14619	8.2 kb	PRJEB20871
	P. destructor	Onion	Pd_K2019	29.3 Mb	48	74	727.7 kb	PRJNA560740
	P. effusa	Spinach	Race1	32.1 Mb	47.5	6777	33 kb	PRJNA605109
	P. tabacina	Tobacco	968-S26	63.1 Mb	48	10797	11 kb	PRJNA285243
Plasmopara	P. halstedii	Sunflower	A23 Pilon	79.9 Mb	45.5	4664	35.8 kb	PRJNA416960
	P. halstedii	Sunflower	pathotype 710	67.6 Mb	45	2122	92.1 kb	PRJNA412027
	P. halstedii	Sunflower	Ref	75.3 Mb	45	25359	16.2 kb	PRJEB6932
	P. viticola	Grapevine	INRA-PV221	92.9 Mb	44.5	374	666.6 kb	PRJNA329579
	P. viticola	Grapevine	JL-7-2	101.3 Mb	44.5	23,193	14.3 kb	PRJNA361333
	P. viticola	Grapevine	PvitFEM01	83.5 Mb	44	65,120	2.2 kb	PRJNA380033
Pseudoperonospora	P. cubensis	Cucurbits- Cucumber, Pumpkin, Zucchini, Squash, Melon, Watermelon	MSU-1	64.3 Mb	54	35539	4 kb	PRJNA80635
	P. humuli	Hops	OR502AA	40.5 Mb	48.5	6,486	18.7 kb	PRJNA354153
