# Supplementary material for: A Whole-Genome Assembly for Hyaloperonospora parasitica, A Pathogen Causing Downy Mildew in Cabbage (Brassica oleracea var. capitata L.)
Source: J Fungi (Basel). 2023 Aug 3;9(8):819. doi: 10.3390/jof9080819 (PMC10456066; doi:10.3390/jof9080819)
Supplement: Supplementary file 1 [file jof-09-00819-s001.zip › Supplement Table S2 English abbreviations and their corresponding full forms used in the manuscript.xlsx]

## Sheet: Sheet1
abbreviations	full English name
KEGG	Kyoto Encyclopedia of Genes and Genomes
GO	Gene Ontology database
CAZy	Carbohydrate-Active enZYmes Database
PHI-base	Pathogen Host Interactions Database
NCBI	National Center for Biotechnology Information
CDD	Conserved Domain Database
KOG	euKaryotic Ortholog Groups
COG	Clusters of Orthologous Groups of proteins
NR	NCBI nonredundant protein sequence
NT	NCBI nucleotide sequence
TCDB	Transporter Classification Database
rRNAs	Ribosomal RNAs
tRNAs	transfer RNAs
snRNAs	small nuclear RNAs
CDS	Coding DNA Sequence
LINEs	long interspersed nuclear elements
LTRs	long terminal repeats
Pfam	Protein family database
GHs	glycoside hydrolases
GTs	glycosyl transferases
AAs	auxiliary activities
CBMs	carbohydrate-binding modules
PLs	polysaccharide lyases
CEs	carbohydrate esterases
OMF	Outer Membrane Factor
