# Supplementary material for: A Whole-Genome Assembly for Hyaloperonospora parasitica, A Pathogen Causing Downy Mildew in Cabbage (Brassica oleracea var. capitata L.)
Source: J Fungi (Basel). 2023 Aug 3;9(8):819. doi: 10.3390/jof9080819 (PMC10456066; doi:10.3390/jof9080819)
Supplement: Supplementary file 1 [file jof-09-00819-s001.zip › Supplement Table S3 The sequence of 65 RxLR effectors.xlsx]

## Sheet: Sheet1
	RxLR_1
MAVLFVDTNTALALAQTESTKVTSLDLRLPDRLHAAKDDRDVSRFLRTRDANAQRMEERG
KFGAAVVEKAEWAGRILKYTGWLTAGKHPDWVKDAHPEHWVGYYRFWAKAHVNDL
	RxLR_2
MPQQLFLLVLIALALVASIGTRAQSAAPSGTQLIRWSTSPRDQVTRPEPKPSNRFLRVTG
SAPVSAAVVEGEKVTKLGPRIKQAVGRWKAKFKERSPVGTYRTYKKWIKTGSRVLGWYVA
VKFKIMEFIAWIRETFRLTAAKKKSWLARRRKRANKK
	RxLR_3
MDAEDDAAYLPARGTKGDPRMKPYQSLVGSLLWIARCTRPDICFAVHKATRRVHKPTLRD
WKTAKRILRYLKMSKCLKLHLDDDGLTSEDIRVECWSDADFAEDKANRKSILGCVLTVNG
AVILWLCKKQSGVSLSTMKAEFISASQAGRELLGTKELICELKLQVREPMTMWIENQAAI
KQLESEKSTSSDKHVDIRFTFICHHTQEGTVVPRFVRSDDMVADILTKSLPAPRTEELRV
LLKLKAKQANTEEEF
	RxLR_4
MRLFNAALLPAAIVLVSHLELLQARALDGNEVDTLVGRLLRSDTAEATGDMDRVASTLVS
HVEHLAMEAFPAETASLAAKKASGAAKKKYRSNKEAGNRADTIAQFEAQFGEAGKAVVAE
WRGFWDKISKNYNVVKADDFLTNEKAYKFLVETTKTSNQKLGVPKRNDAIKFLEFQFGEE
KVKNAIKEAVDRLRAEAKIRGTRVEKVPGYDHVSSVWRDYDIETRFLSDR
	RxLR_5
MSNPNAHRKMTPKGQMSSSGMGPAIMHLPTHLKVLFEPNAPLEHLPRLVKRKMPPYTGLA
GFADAFEAEKPPLREVQETPKERRDRRRQEKMAANDAKMLQDRAKHDPNAEDPRKTEDAY
KTLFVGRISYETTEQQLRQEFEQYGPVKRVRLVEDPDGKSRGYGFVEYDKEADMKAAYKY
ADGKKIDGRRVVVDVERGRTVRDWLPRKFGGGIGETRKGGADVNVKYSGREAIGQFQRAN
LHGRVVGAVDAVATIGNDVDLDPDRDPRTGDVVVTAVVTVIAVVTVIAVVIETAVATVAT
VVAMPRRTGTVVTADNTDGLSRKKAPVRLLRRHGHGDDDDDDSSDDHKKNDDDDDSSDDH
KKNDDDDDSSDDRKRNDDDDDSC
	RxLR_6
MSMDVNPSSRVHTTDDTYGAGPTDRLLRTSDNADDEDRVISPVLATATAKALPAVRQVSK
TGEKVLSTLKRLPQNGGKTIDVLRQASDKIPTAQSLRSEYNPEVQNALKVSDAIAINHFK
EDEPGIVEELNLSLVSSNKEVRQKALQKLFRKAELHENERLATSAAKLFENMKHLINRGV
PIEEVILGLEFEKEGANIFATPKVELLKLIVKAHNEKQHASLSLLDAFVIGLGSEGEVAR
TLELSLLGRVHGDTAMKLEAELFKRWLLTDKKSPDDVVATLVHEDSGTESITETDAFIVY
LYIRHFNSAYPKSETDVVTCLRKYVNERDLAIWIAEMEVPFKEFFAEFKPLMRPWLKANE
APEDLYARVFEPVAVDEVGHVNRIISVYQERFKVQNELAEKLGLAHPTTARQP
	RxLR_7
MRLTYIAAVALATVFASSAAVSTAGDPQPAVESDVSFVNRVTDGARHRADTKRLLRAQAE
DDSAPMEAEDEARNAGFLSGFTNVLKNPALKNLPSKAKTAAANKMFRINNIVERVDVAVD
WQITSAKQKLKKLGNRPNESALKKKITNQIKYWSNFDAEAWVKSKF
	RxLR_8
MRLHVALVLLVATSIESYVSFASADPSPVDSRVIESTEIRLLRAAERIQEDRVPLGAADE
TLSRAASMSKADGGLLASSSKIQTADEVITGAAVKVNEHLASAAKPVEQVSGVTAKAAED
VTGGAAKATDEVTGGVAKSKDEGADGVAKSKDEVVDAPPKTKEELEAEAKAAEAAKTIKE
AGGHPSPLKVAFVSLAVIALLGAMTGWALHLANKHEVATPLEPMSGSNLESMSG
	RxLR_9
FAHFSFRAPLPSARPWHTKGRLMRVFYLVAPFLGGALPAITDGASGLIEPEATVHGPHEL
EHAAASRLLRAQTSGSEVQEDRATTGIRGVGGVLYDSAERFGFKLEHAFIDFMAQLGYDR
TQHLDSLTKRALVARFRSLATHFSSNPTEEEKLNENAKVLGILEQEDGEFMTAIVLSVSE
KLLGDQYLERVKEVQRLLFDKWLEKTKNPETIKNELHLSPQFMAGADEEFVDAIVANYKY
YHEQQTAKAA
	RxLR_10
MATIQWTAATALVTWGALCATVGAWVGKNYVLEQRQLRSDDPLVVAALEHEIERQKQLRT
QERSGRTTAEREAREALQQQQQATGYSLEAIAYTDSCFADRRGTPRQGGLVANARARIQF
NTSIPPASLECLEHFSHLWVLFVFHENTNLTKRASKSTFPAKIAPPRLGGKKVGLFSTRT
PHRPNAVGLSVVKIEAVHDRCIEISGHDLVHGTPVLDVKPYVPADCVSAHVVPDWVAADT
DVRARPVEFSRDAMASLTDLVEAKLSSFYSDVADLKAAIEQMLVLDIRSVHQGRGQAAET
QQFQCRFDNVLIEFTTLHECIRVLSCTRYITPQERSRQSLS
	RxLR_11
MSRTRNRLTALHITRRLCIVAAALGGLLAESAAGPLADGHQTSPTATKLRQLRHDEAKSD
QRRLVQSHGSVEHMTASDAPRLSTPYETDRMLYKGEDRGYLSAMVVKDIIAKDTAAKLHP
WRVFGRLNLDKADLDLDIFKVWMEYVRVHPKSEEMQYLKMSHGSTDVVKMLLPDHKAVNS
VVYESLQSAISEVLVHEPSHLYGLFLQNEVSPADAFGLLGLEAEDALAKSPEAVVFWLKF
VLDAKWTTSKEPPVWNLALNPDFLFPRQAVDRLVKGKRQEDLVKFVEMAKKHKDLRESSL
FLWLNFHKPEVPKGLQPAKHEG
	RxLR_12
MKNVVLFFALLAGGALLTKPTLASAFGTLTALAPGLSMDEDSTVVRQLRDDVPKSEDMEE
QRGLFAKMWGRRSSSSQLVEKFDDLAQHSSLYDAFEALHLNGMTLVDQRDRNIAQIEAYL
LSNEFSRFVRYIASGGHFHDRVYEMLYHYFHTKYAALIIEYATMSENLEVRLIGKDLESI
QYANWYMGSYGPNDVRTMMTRNLAGHSPPYVLGDNERTEAMLVHVIEKYRIFCDELSGKG
ATLESTLAKKMSALPKYKSALFKNAKEKI
	RxLR_13
MSDALVRLSSLVRSKLLRLLLLATIAVYTIAMVTWVLSSRQSVALLPAHATTEAHAATVE
RPPREAPEMRQLRCVGWRATRNCSADGARDEAQDKRCNERVESTASGYCEVEDVVSGERF
RVLQRGCRTVRKRA
	RxLR_14
MRLSTGAVLIAAVVCLDTGNFSFAAKYTGKSVSVAMLPNESRRLRSQDMPANEDFVASRE
EERWFKKIWQMLDDIIHPKTPEELHYRALAEINQKFYTELLTDLDKQAERFNSWKEFRLP
VDLVQETMRHFGLHPAVVEELSGLYRLHLGPGGLS
	RxLR_15
MHSSDHHVDKMRLLFEANEDGRTALAKVIFSKIIMAEKERILKETELVRSKISMEHDPVK
VVRALMERPDLNLKDDHCVRILENYISHYNWEHRGTDEGYTLDDVMSAARNSMGEHARRL
SVAETSAGDESAAKPLHERLIKAGDQ
	RxLR_16
MKLIHSVALVMHVSIILAGLASASDTPLNAPSKINTALSNEGQRRLRLETVAGEARGFGE
LEKLETVVEETAPNFRKYVHKLNEPDDDTTGVAVVRTDLQGQIN
	RxLR_17
MRFHSSLVLPLAVFAACCSADSTAERRLRSQDAGEDAGTPPKMDISVLSKVPEDQLEKQI
RKFVSKVPLPEGITEEQMVKLTLNALERAKEDGSFAEELQHKAEEVQKKMEQAKKRKRQE
EDGGDEEDEGKEDEKSVKKPKVEEEDEKE
	RxLR_18
MRVRRVVFVVATTFVACTGVVTDASHADVLGVPAAESSQKTGPAPRNDGAQRSLRHVESN
EATAGEDRGGGGGDNPELMAESIARLLPRIASKKVGMPPKPPSPISTVGKARDAVKTTPA
AASEGTAVWDDKFIQNAQNFHLDELKARKRPVEKAS
	RxLR_19
MHAPGKLALTVAVAAYLLGGAISTTAASTLRVRSPFDDRIIEGTRSLRASHSVKWNPERE
ERAGKQEAIEKLWELMLAADHLHPVQDYIRFVASLTVWDRLTAFEKWRSIVKKPKELKTL
LKKSKHSLKKKKPARVVLDKFKGALKVWDEPKPETSVV
	RxLR_20
MQRMQREEVLAGGGIKPDSDFDAWLAKFAGQQDHQQYPVFEKWSSNDIYPQKLDRWLYKA
DVTRTESVDEMLNKYKIYYDILSMEKKAN
	RxLR_21
MRLTGLYVAIVMASLHASGFAVSTSNDADAALSENKATSMSVSSPRANGKRSLRAEKQIL
DGLDEDRTLPGPFAESTLGLFITRATEEQFAKLAKDLVHYSQRLEVFGEDVEVGKKLLAF
QDNLAVYVRGGLLTAEEASDWWKTMLLVWREVGLSPHEAKVWMRGVKLLNKNGVITREQL
KHAEDRAFGRKIAWSGIGKKKLKWTQLEELKKRQAKL
	RxLR_22
MHSPGKLALTVAVAAYLLCGANSTTATSKLRARSLLDDRLTEGTRSLRASHSVKWNPKRE
ERAEFEEAKTMLKSMMEAAGHGGTTEAYIGSVAQMIEWEQVTAFEKWKKKIGDPANLQRV
LRNSGHSFEKGQPAKVVYDLYKTNFKVWGENPPKK
	RxLR_23
MASLHANGSAASTSKDVDAALSENKATSMSVSSPRANEKRSLRAEEKRNLDGLDEDRTLP
GPFAESLGSSITRASKAPSEATLRFLMREWHSLSPDLQAKTVAWTYTGVQNKIKTIVQEG
RLTKNEGSGLLKGIKLLSHANPSNEPAVWVEGLLLLRKFSVITRKQLIQALEILTGQKFA
PSSLGKKLKWAQLEKLKKRQAKL
	RxLR_24
MRLYGVVLLPCAAYLTCTTGSAGAPTSPQSTSNYLAEELTDVHHDTTKRTLRAANASSGA
EERALDFSRLTEGLQSLGAKPASLVKANKWHFQGTTGEEALAKLHGSNLAGKLSAPSARV
EENVAGLQKLWNGLSETDMKALMKLFSIQKQKDPTGSPLMFDALSLYYGEMSVAKMLVTA
RSAGGFRGKAAAELLKQKAWDLVHRDTSLEKFFVTYAVKSDNTFTTEAWKLDLLAGYLKA
NNQYRHRKVELLDALVTGYGGVDQLAPVLMKHGPENLIASKFFKEIIKKWYKQSLSVEQV
LAALKLPRADNAFDKVYVKIVDAFVDKWRQQNAAVKDVDYVKKLVVSHADDELAVITAKA
RAVDSDEQVTTTVQEVEKQLLARAREKEDGKTIDANKIVELAGPLNGNQMGYLQSILFRY
NKIKGSQAAAVRKKERKALSERERENALLLQRYLNY
	RxLR_25
MAATALAANNGSISAAVPTNDVALWTLASQDQVHLIDRRIAGANATRTLRGALTINEDNT
AVYFPSSNTHKKTFIEDRLKDSLANPETMTKFYKQWYEDGYTVEQVTRGLEEIQSRDLRE
TYANLAE
	RxLR_26
MASAARDVALAASPAAAFVLLEERDPKASRRSAELVLQPPPASDRSTARCPRPAQSSPSL
RRLYHVRTPSGHSEDDDARADSDALDAVARPRDRIDSISDLFPVTGARVFTNPANIVPTR
EASILIDTDVQQHMAAAAARDAARRLGLPNAPMQSLPQQTATTVLGAGGTTTTTTATTTT
TTTTTTTTTTLTSNATLPSGLTGDGAGNKAPTTSASSMYNGSLDADGGGCPGQTPRERRG
GGDALHGTERSLPAMEPAARRARCMWRLKTCVTCQCRQLPRWHPQQTLVLLWKRMVSNWD
SLVLKLVLLLAVLSVLVAVGAAELLSRAAPEKVHMVTRCTVPGSMHSYSASTAYVAGVLI
PAMNNIVFFVVSLWLGVLCSRSRKRVLRSAPCSISSNLKSAFMLPCYEAIWYTIAVLSAI
GLILYTSSFQAYHSESGKTYSALALEEDPKYPCNIVTMPTVWVLQLLPMLMIQRSVSQEA
VLRAIAYSGAVVVVLTVCSMTLYKVGDDIVDATEMTIYILLLLFYFWAKFVFHARASFDF
FFVAAVVTSLANITCSMMGLAHVDEALILPIAHCIVTGMDALIVVAVLLSLRADTRYWLA
IDDNGSGKTGSKSAIRRYVNLLSERGMITNFSTRTSVYDVHHMIEEHRHNVVDFSALALD
CIIAQGATSVVMRGTLRRSTPVPIALKIYTDVQVTNEEVQRFSRETALNVQLSHPNVVRF
YGLCVVPPSISLIFEFCEYGALDAILREQPKIWTLAAKLKAWLDACRAVAYLHSFSPPLL
HRDIKTDNFLVGQDFIIKLADFGEANLLRPRSDGTMTIAGTVDYMAPEMIKGGKTARYGT
AVDVYSLMITLWQIMVPERSPWEAKSHLEVYRLVACGDRPALFPTIPKACAEILEAGWAA
NPNDRVAVEDIIPSVHRLWLLALHQKPLKRTKH
	RxLR_27
MRVFTLALVASSALLPRPDGVSEAADPAPMEHQDPAVAVLAAGGENSPPSRVLRSQGTMA
TENSESIESRPFSPAEWISELEEKFEKAFKALQEHQPPKRMHEVLEIPDVETVAYRFGDD
AIRKALRNEDDTQRALLLYELRSSYNEFHKSAGKTLLKLLMNLWIADGKTPLDVMKLLGL
HLLSDLSSFTSQHKHAVGVLWEFCEASAKDPKRGEAVYRDTVETGYGGREGFDRAAMSTG
KPQAFYRLFHLN
	RxLR_28
MRGILPRFQMIQINSSLPILLARPDRYPSSRDRQTARLSRYRFPHLRRPWVRLDPTPWPL
VSLVDGLLQLRASSTTFQEFLPATFVLHWIRSLIYGIEKLPSAAKPIPFMRFSSHTEMRS
PGAIASKTRLILCTDRPPPSSLSSSVDVIWRKAATSTQYIL
	RxLR_29
MVGSLLWIARFTRPEICFALHKAKRQAHKPTLKVWKTAKRIMRYLKTTKNLKCHLNGSGS
TSTDMRVECWSDADFAADRSDRKSMYGCVLTMDGSVVLWYCKKQSGVSLSTMEAEFIAAS
QAGRELLGMKKLLNELKLKVVKSIPMWMDNQAAIKQLESEKSTASAKHVDIRFKFICGKA
KDGTVAPKFVKSQDMMTDIMTKSLPAPRMEELRAMFGLKTIHDDTEESVRNACL
	RxLR_30
DELDALEENGVWAVVVPPDNAHILHNKWVFKTKTDADGNVERYKARLVACGNEQLFGVDY
TLTFAAVMELGTVKVILVLSRRWNVPARHGDVPNAYVKADQEKDLDIYMKIPSGMQVNED
TLAYHGVDATKQLALLLKKSLYGLKQAGRLWSKLLHSKLTELNFKQCTTDMCLYVNRTGT
DVTVVGVYVDDLLVTGTSNAVVGQFFKDMASLEIKDLGIVNKFLGLRVKLNENEGYVLDQ
EVTIDSLLKEHGLATANGVRSPIGNECNDDDESNSESLKPTAKDGDASIKAFQSLVGSLL
WIARCTRPDICFAVHRATRQTHKPTVKDWRTAKRVARYLKETKTLKLCINSSQGVDVPIK
IESWSDADFAADKSDRKSVTGYVLTVDGAVVSWACKKQTGVSLSTMEAEFIAASHAGREL
LGLKELFGELNMKIVKPMPMWMDNQAAINLLKTEKSSSSAKHVDIRFKFICHYAQAKEIE
PRFIKSEEMIADLLTKALPAPRMKDLRAMFKLKTPPDTIEEEC
	RxLR_31
MSPTERVCGAARGATPAVVVDGQKKTIDHQLVEKSAVLAAAALNKMLVMLVDPPAQDRDD
YVMNAEQAPGVQGAPPAPYPGAGAPGPIFFIKEIYHGLGSGFLELGKEFVLQVGFSERAC
DFVWSEDIKSPTLEHAMQRLLQIFNTKITPAQSMKLFTAAKSSHRNWTEHFLYLTAVTDA
CGGADNLVLDNIVLYADPTMRTAELSRLNLHRVDYLQQAEEMAQLARSTEIDIRVKQFGR
DVVNVVESTKNVTKVILVLSRRWNVPARHGDAPNAYVKAKKEEDLDIYMKVPSGMQVSKE
ILDEHGVKHPKHLALLLKKILYVLKQAGRLWSQLLHSKLVELGFSQCTTDMNFKRSRGTV
FKSMMSLEIKDLGVVNKLLGLRIILDDKCGYMLDQEEMIDVLLKDHDLESANSVRAPIND
DCNEVDPESTDILSTAVEVGHASVKAFQSLVGSLLWIARCTRPDISFAIHRATRQTHKPS
VKDWKIAKRIASFLKGTKTFKMFINRSSKQMDPIKIECWSDADFAADKSDQKSVSGCVLT
IDGAVVSWACKKQTGVSLSTMEDEFIVASHAGRELLGLREPFGELGMKAVEPMSMWMDNQ
AAIKQLDSEKNLLMKALPAPRIVYLRGMFKLKNIQDDVEEEC
	RxLR_32
MTSTSGGETINAFQSLFGSLLWVARCSRPDIAFAVHKATRQTNAPRVLNWKLAKRVARYL
KGTAMLKLEMAPARTSRDALQLEDYIDADFEADKADRKSLTGSVVLLNGMAVSWTAKKQG
GVSLSTMEAEFVAASEVARELIGLHQMLGEVGMAPVVPMLMHVDDQAAISQIEGEASSIK
ANHIDVRHKNLRDLHRRGIITAQHVRSELMIADMMTKAVDATKLAVLRSLMRLQ
	RxLR_33
MSPTAKASEASAKTPGGVARAATGRGTPARGPSPVPASAIVDDPPVRERSEATDDKILAA
LAAVTDRLSKLESSQRVRDEDERMLGAVESGMFASAFGANIRGRPMTIDALGSPEQKPAV
PRTRARTIDASESMFASLAPTRGQVPPQHRGPNHAVAPATAPRQDDAAPATYAAAGRDHY
GMPSASQRKLPVRKFDGTELYKGLGSGFYDWGRTFLRAVNLAEASCGFAWTEDVKVDLLG
HFLVGTAERYYHKQVDAWWVQQPTLEHVMTQLHATFKTTITASQAMKLFMQKKDVKRTWA
EHFLYMVAVSDARGGADSLVLDNIVHHASPDLMNVMRAKYDSTRIDYLRHAEELAHFAQS
IELGSGAVGREVVAAHVEATPKGPRVCYRCGRPGHIASDCSARVVHDDEAPAQRGGSMIL
ALTEKSPGAVSRRRHKKKKSSRGKDVAAGDARSKAQATDGTRGFVLATSSGAEATDGSLG
LVLATNDTNKIGRGDWILDSGASRHLVNDEKLLLDASACSHEIAMADGESLRLTRVGSVR
LEVLARGVATIVTLTDVYLAPRLAKNIVSYGKLESKGYALAYDGDNRALARRIDGVVAFD
VATDSNVLYVQTPVKCGGHGAGDAIMAALEANSVDASADDAHEASLLHWHQRLGHLAFDT
IVRMARDPASGIKLSSNKRMACVSCLEGKQTRNAQAQVDSGANSPIDRIGGVICSDLKGP
MTPQDRLQNRYLVNFIDHKSNYCRVFLARTKDAAAKKFEAFLIHFERLFGFKIHVLRTDG
GGEYANIDLFCQRTGVARQVSEARNQASNGKAERMHRTVLNLARSMMFACALPLQYWGDA
VQYAVYILNRSPTRANVKRSSPLEMLTGKVPDLRDTVVFGSPCSVYRDPRKNSLLKRSQR
GIIVGVSEETKGYKVLLPRENKVVVTQHVKDIETLSEAQNAQLQRAMNACDRAGDADEAD
TPAAPVTNGGSAGGGDTARKKSRRTWTRSAHGTRGASKRAEAAARQEETVASGEVVSAAF
ERDPTSYGEAMRGGRRDGWVKAMVEEIAALQSNDVWTIVKRPPGTHALHTKWVYKTKTDA
QGDLERLKARLVACGNEQVLGVDYTLTFAAVMDLSTVKVILALAATWGVPAKHGDIPNAY
VKAEKEANLRIFLQMPRGMQVSEETMRAHGATNTSELVLELRKSLYGLKQAGRLWSQLLH
TKLVDAGFVRCESDMCFYWKRDVADLVVVGVYVDDLLATGTSAAAVDRFFDSLASLSIKD
LGQVNKFLGMRVQLDGEGGYKLDQEEAIGNLVSDNGLANANPTRTPIGDDCYEVEAGDAE
LLGTKNAKTGATVRDFQSLVGSLLWVARCTRPDIAFAVHKATRQTHAPRVYDWKLAKRVA
RYLKGTAGLKISMKPERNGNATMRLEAFSDADFAADKSDRKSMTGGVVRLNGMAVSWSAR
KQGGVALSTMEAEFVAASEVAREVLGLREMLREIGLEPALPMQLHVDNQAAISQIAGEAS
SLKAKHVDVRLKFLCDFARRGVVVASYVRSEQMLADLMTKALDAMKLGTLRQLMCIG
	RxLR_34
MQYVFHILKRSPTRANAKRASPIEVLTGKSPDMRSIVVFGSSCSVYRDPRKSSLQRRSQT
GIIVGVREETKGYKVLLQRENKVVVTQHVKNISTLSDAQNAQQQRAMEVGDRADEEAEAV
VATRDDNIRARDDRGAHGKSKKLWSRQAHRTRSASKRKQATARQEERSASDEVVNAAFER
DPRNYGGAMRSSKRAEWQMAMQEEIAALESNDVWRVTKRSPGVNALYSEWVFKTKTDAYG
ELERYNTRLVACGNKQVLGVDYNLTFAAVMDISTAKAVLALAATWGVPAKHGDITNAYVR
AEKEAHLDICLQVPRGMTVSESTLRKVGAIHPGKVVLELRRSLYGLKQARRLWSQLLHAR
LSDAGYVRCVSDMCLYYKRDGEELVVVGVYIDDLLATGTSVAAVESFFASLASLSIKDLG
HVHKFLGMRVELGSDGAYRIDQEEAIKELLRAHGMSDENPTRTPIGDDCYEVVGDDAALL
EMTITSGGATINAFQSLVGSLLWVARCSRPDIVFAVHKATRQTHAPRVLDWNLAKRVARY
LKGTAMLKLEMAPARTSRDALHLEAYSDADFAADKAERKSLTGGIVLLNGMAVSWTAKKQ
GGVSLSAMEAEFVAASEVARELIGLH
	RxLR_35
MRFLKMLKNLKLHLNGVGTTSRDVRIEYLSDADFDPYKADRKSVSGCVLTMDGAVVLSLC
KKQSVVSLNTREAEFISASRSGRKLLGTR
	RxLR_36
DNQAAPAVAVDGPNEATDNHLEEKSAAPIGAMGQVLAMLGDLSERINWIEVSQKEQGGKD
RQGSPESIFGSTLGDIKVDVLGQHLAGKAQTYYRRQVETWWREGEACDAEDVADLQHRDI
AGAKHETLHDTEGIAQKMERPVSCQRCLRGCRQLSAGKHCPLCRSADAYDNVVQSTEVDT
HAKNLVRVLVNDVEAPKDLKVKLKSKSQERSDSKDCYLCGECKGKTFSVVGVYVDDLLIT
GTEQSAVDEFFKDKVSLSVKHLGIVNKFLGLRIELDDSNGYVLDQELTIDMLLRDFGMES
LNGIRTPIRDECNMDDEEDADYLPAIGSKGDPSVKSFQSLVRNLLWIARCTHPDICFAVH
KATRQAHKPTLKDWKTAKRIMRYLNMSKDLKLHLDGDGHTSEDVRVECWWDADFAASKAD
PEFISASQDGWELLGTKELLSELRLHVRETMPMWIDNQAEIKQLESEKSTSSAKH
	RxLR_37
MCLYWKVNNGQLVVVGVYVDDLLATGTDTAAVERFFNQLKSLSIKDLDVVSKFLGMRVAM
EDEGSYVLDQTEAISELLREHEDCELLSESGDSGGPSVRTFQSLVGSLLWVALCTRPDIA
FAVHKATRQTHQPRLQDLKLAKRIARYLIGTREFKLRMEPAKISDGELQLESYADADFAT
DKSDRKSLTDGIVRMKGMPVIWTAKKQGGVSLSTMEEEFVAASEQVRELLRIREMLCEIG
KPPMLPMLAGEASSLKAKHIDMRLKFVCDYARRGVVAAQYVRSELQLAGLLTKALDAAKL
AELCELLQLG
	RxLR_38
MSPSKRVAGAADQAAPAVIVGGSNKATDGYLEEKSAAPRGAMDQVLAMLGDLSERMNRME
VSHNEQGGKDRQGSPESVFGSALGVGAGMTLQALEHTPPPKRTPYVSPATYFGARRHMQG
YGDERPVNPVVADVNMGPTPGPAQPRQEMPAGYYPGVGVPNGMYELYHGLGSGFLEWGKE
FVRQIGFAERACGFGWPEDIKVDVLGQHLAGKAQSYYRRQVETWWCENQTLEHAMQRLLQ
TFSTKISPAQSMKLFTAPKASHRSWIDHFLYLTAVSDACGGADSLVLDNIVHYADPQMRT
TMLSRLNIHRVDHLRQAKEMAQFAQSTEVDTHVKNLGRDVVNIVEAPKDVKAKPKPKNQE
RSDSRPCYLCGEVGHIRAMCPHQRKKKNPRANFVFTIDGSTGIREDQWILDTGSSRHLIN
DLSLLINSTPCQRECLTAASDGSVLRITHQGTVEIKVFALGVMNSVTLLDVQYAENLERN
ILSYGKLEAKGCVLEYRGGKPVLTSGIGGLPVMDVERCNNVLVIAVQHHSKNINDKTQER
MMAVFNSPEYESESDVQCGTLMQFHRRLGHLCVDTIVKMAKDPNSGIRLTDTKRAKCMAC
AQGKQSKVTQSRKDTGANSPIDVIGGIELLSHFLAKTKDAAALKFKHFLVSFEREFNCKV
HVLRTDGGGEYKTLDGFCSTIGVSRQVSEARNQASNGKAEWMHRTIMNMVRSMLFASNLP
KTFWGDAAKYASYILNRSSTKANLRGASPMEILTNKVPALNDIVAFGSTCTVHVDAKNKS
LGERGKAGIIIGKGDETKGYKVYIPKDNVVTVTQHVRNIEAPRDARDVELGPDLNEVDRQ
EESSLNCRTYTMRQRNVKNRLAKNHKGRRSVWTRDQHRTRSTSKREIEETSTKQPVDRHD
VVNAVIAQDPKHYGEAINSANREQWQVAMNEELDALKSNDVWTVVVPPKGAHVLHNKWVY
KTKTDANGDVERYKARLVVCGNEQVFGVDYTLTFAAVMDLGTVKLILVLSRRWNVPARHG
DVPNAYVKAEKEEHLDIYMKVPKGMAVGEKEMMNLNVKTPNDLALLLKKSLYGLKQAGRL
WSKLLDSKLRESGYQQCTTDMCLYFKYKGEICTVVGVYVDDLLVTGTRQSAVDEFFKDMA
SLSIKDLGIVNKFLGLRIELDGSSGYVLDQEPTIDLLFRDFGMESSNGVRTPIGDECNMD
AEDDAAYLPARGAKGDPSMKSFQSLVGSLLWIARCTRPDICFAVHKATRRTHKPTLQDWK
TAKRILRYLKMSKNLKLHLGGEGPTSEDIRKQSGVSLSTMEA
	RxLR_39
MCLYWKVECGQLVVVGVYVDDLLATGTDEAAVERFFTKLGNLSIKDVGAVSKFIGMRVAI
DSSGAYVLDQAAAIDELLRKHGLESARKTRAPIGPDCYDVPSDASALLSVAGKDGAPSIS
TFQSLVGSLLWVARCTRSDIAFAVHKATCQTHQPRVHDFKMAKRIARYLKGTREFKLRMA
PTKDCNGELQLEAYSDADFAADKGDRRSLTGGVIRLNDISISWSAKKQGGVSISTMQASE
QARELLGIREMLSEIEKPPALLMLLHVDNLAA
	RxLR_40
MHCLELKCLGSVENFLGMRIGYDDLHGYTVDQEQMITELLHKNRLEKANAVRSPVSDEAS
IKSESTDAKPLPTRGAGTAERPTIKSFRSLVGSLLWVARCSRPDIAYAIHRATRRSHAPR
DHDKKLARRYLRYLAGTAALKLHIGGASSANEVRLTSYTDADYAADKAMRKSISGAVFLV
NGMPVGWQVKQQSAVALSTAEAEFVAAAVGAKELLDVKKLLREMNVSVKLSMQMMVDNQA
ASKQIDNEATSSAQKHVDVEMKFVCDTSSKGIVKPEYIATNEMIADLLTKSVSAPRVTDV
RKMMGLR
	RxLR_41
MEQLLRTFKTFITASQAMKLFMAYKDARRTWAEHFLYMVAVSEARGGADLLVLDNIVHHA
SPELMNVMLSKYEPTRHAVGREVVAAHVIDKPKGDIKCYRCGRPGHIAADCRSRVVHDDE
APAEGGGASTILALTENRSATTKKCNRKKKEFRGKYTAARNASDGARSMDGSCGFVLAAT
DAAGADRKNWILIRGSSRYLVNDESLLRNSMACIHEIAMTEGESLHLTRVGSARLEVLAR
RGGGRDAHGCVLGAETRKENCIVRQAREQKVFPSCTTATSARSLARRNDGAVAFDVVIDS
NVLYVVTTAARNKEGAGGDATMAALEARATETNFDEPHEASLLHWDQRLGHLALDTIKRM
AHDSAKGIWLSRSTRHRYLVNFIDHKSNCCRALLARTKDAAAKKFEAFLVHFESIFRFKI
YVLRTDGCGKYANVDMFCERKGVARQVSEHDFCLRAAADVMGGRGAIRRAHTQPKPHKSK
RKESVTVLTGKTPDLRGIVVSGSPCNVYRDPRKNSLLQRSNRAIIVDFSEKIKGYKVLIP
RGNKVVVTHHCKNIETMTETQNVQLQRAIGVGDRGGDLEEPDAPAAAVDNDGRAECNSAT
RNKSGKRWALAAYGTRGASKRAEVAARQEDTAARGEVVNAAFEHDPLNYGQAMRSCKSDG
WEKTMQEEITALKANDVWTITKRSPGTYALHTKWVYKIKANAQGDIEPLKARLVMCEYEQ
VLGVDYTLTFAAVMDLLTVTVILTLANTFRAACRSRRRRCERERAGAGAAEELVWVQAFG
PAVEPAAALEACCCQFHALESNLCFYWKRDGDDLVVVGVYVNDLLATETSVAAVEWFYRS
IASLSIKDLGRVSKFLGMRVTHNGQRGYTLDQKESIGDLLRNNGLADANSTRYELEEGDV
DLLGTPSAQLGPTVRQLHSLVGSLLWVARCTRPDIAFAVDKVTRRSHAPRRADWKLSKRV
ARYLKGTAAIKVAMIPEDKPGAAMRLEAFSDADFAADKTDRNSMTGGIVMLNGMAVSWGA
RKQGGVLLSTMESGFVAASEVARELLGLRETLREVGVEPALPMQLRVDNQAVIAQIAGEA
SSLKAKHVDVRIKFFCDYSRRGIIAAIYVRSEQILADLLTKALDATKLSTLHALVRIG
	RxLR_42
MTPQDRLGNRYMVNFIDHKSNYCRVFLARTKDAAAKQFEAFLVHFEKLFGFKVHVLRTDG
GGEYANVDLFCKRTGVSRQVSEAHNQASNGKAERMHRTVLNLARSMMFASALPLQLWGDD
VQYAVHILNRSPTRANAKRASPIEVLTGDRADEEAEAVAATRDDNIRARNDRGAQGTSKK
LWSRQAHGTRSASKRKQATARQEEQSASDKVVNAAFQRDPRSYGEAMRSSKRAEWQTAMQ
EEIAALESNDVWRVTKRIPGLERYKARLVACGNEQVLGVDYNLTFDAVMDISTAKVVMAL
AATWGVQAKHGDIPNAYVRAEKEAHLDICLQVPCGMTVSESTLREVGALHPDEVVLELRR
SLYGLKQAGRHWSQLLHARLSDAGYVRCVSDMCLYHKRDGEELVVVGVYVDDLLTKGTRV
AAVESFFESLASLSIKDLGHEEAIKKLLRAHGMSDANPTRTPIGDDCYEVVCDDVALLEM
TSTSGGATINAFQSLVGSLLWIARCSRPDIAFAVHKATRQTHAPRVLDWKLAKRVARYLK
GTAMLKLEMAPARTSQDALQLEAYSDADFAADKADRKSLTGGVVLLNGMAVSWTAKKQGG
VSLSTMEAEFVAASEVARELIGLHQMLGEVGMAPVVPMLMHVDNQAAISQIEGEASSIKA
KLIDVRHKYLRDLHRRGIITAQHVRSELMIADLMTKAVDATKLAALRSLMRLQ
	RxLR_43
MPSASQRKLNIRKFDGTKLYKGLGSGFFDWGRTFMRAVSLAEASCGFSWTEDVKVDLLGH
FLAAPRLEHVMEKLHLTFKTTITASQAMNLFMARNDARRTWAEHILYMVAVSDARGGADS
LVLDSIVHHASPDLMNVMRAKYDPTRSDYLRHAEELAHFAQSIELGSGAVGREVDAAHVK
TKRQDTRTCFRCGRAGHVVSECEARVVFDDETRNTSVSGDMVLALTEKGVRAVNYAGEFV
LAANDAVGIDRGDWILDSGASRHLVNDESLLFDSTACVYEIAMADGKSMRLTRVGSVRLE
VLAREGYLAPRLAKNIVSYGKLKRKGFALVYDGNKRALARRSDGTVVFDIAIDSNVLYVK
TTATRGRHSAGDAIMAALEARAMDGDADDMHEASLLHWHQRLGPSRLIRSSGKQTRNTQS
QQDSGTNSTINWIGGVICSDLKGPMTLQDRLGNRYMKLFGFKAHVLRTDGGGEYANVDLF
CKRTRVARQVSEARNQASNGKAERMHRTVLNLSRSTMFATALPLQFWGDAVQYAVHILNR
SPTRANAKRASPIEVLTGKSPNMRSIVVFGSSCRVYRDLRKSSLQRRSQTGIIVGVSEET
KGYKNAQLQRAIQVGDRADEEAEAVVATRDDNIRARDDRGAHGNSKKLWSRQANGTHSAS
KRKQATARQENRSASDEVVNAAFERDLRNYGETAMQEEIAALESNDVWRVTKRSPGVNAL
HSKWVFKTKTGADGELERYKARLVACSNEQVLGVDYNLTFDAVMDISTAKHGDIPNAYVR
AEKEEHLDICLQVPRGEVVLELRRSLYGLKQAGRLWSQLLHARLSDAGYVRCVSDMCLNH
KRDGEELGSFFASLASLSIKDLGHVHKFLGMRVELGSDGAYRIDQEEAIKELLRAHGMSD
ANPTRTPIGDDCYEVVGDDAALLEMTSTSGGATINAFQSLVGSLLWVARCSRPDIAFAVH
KATRQTHAPRVLDWKLAKRVARYLKGTAMLKLEMAPARTSRDALQLEAYSDADFAADKAD
RKSLTGGVVLPNGMAVSWTAKKLGGVSLSTMEAELVAASEVARELIGLHQMLGEVGMASV
VPMLMYVDNQATISQIKDEASSIKAKHIDVRHKYLRDLHRRGIITALHVQQHCEAVHFAQ
VLCSVHLIHAGHELFEQRLSVQRERFVVVSVVGVVGVFGAVCVYG
	RxLR_44
MEVGDRSDTEAEAVVATREDNIRARDDRGAHEKSKKTWSRQAHVTRSASKRKQAAARQKE
RSANDEVVNAAFELDPSNYGKAMRSSKRTEWQKATPGVNDLHSKWVFKTKTGADGELERY
KARLVACGNEQVLGVDYNLTFAAVMDISTAKVVMALAATWGVPAKHGDILNAYVRAEKES
HFDICLQVPRGMTVSESTLRKVGAMHPGEVVLELRRSLYGLKQAGHLWSQLLHARLSDAW
YVRCVSDMCLYHKRDGEELVVVGVYVDDLLATGTSVAAVESFFASLASLSIKDLIHVHMF
LGMRVELGSYGAYRIDQEEAIKELLRAHEMSDANPTKTPIGDDYHEVVGNDAALLGMTST
IGGATINAFQSLVGSLLWVERCSRPDISFAVHKATRQTHAPRVLDWKLTKRVARYLKGTA
MLNLEMAPARTSRDALQLEAYSDADFAADKADRKSLTGGVVLLNGIAVSWTAKKLGGVSL
STMKAEFVAASEVAREVIVLRQMLGEVGMAPVVPMLMHVDNQAVIRQIEGVASSIKAKHI
NVRHKYLRDLARRGVITAQHVRSELMIADLMTKAVDAAKLAALRSLIRLQ
	RxLR_45
MRPTAKTTDTKPTPAPAGHARASPARGASPAHVASSARAAATVEDSPARERSSEADDKIL
AALASLTDRMEKMESTQRDLEDQQRMMGAVESRMFSSAFGANARARPMTIDALTDSPKHK
PVARPPRALDEPSPSGQASNAAAFYATPNASQRKLSIRKFDGTELYKGLGSGFLDWRRTF
LRDVNLAESSCRFTWSEDVKVDLLGHYLSGTAERYYHKQVDTWWNQHKTLDNVMCQLLAT
FKASITASQAMKLFMQKKDSKRTWAEHYLYMVAVSDARGGAGSLVLDNVVHHASPELKSW
CILPSQSSLEAKQLDVKSSLLMMNQSCKIRSGRPKEDKAGGGMVLALSEKNKKEGAKKLK
RSKKSKREMILAVLTGKVSDLRKIVVFGSTCSVYRDPSKNSLQQRAQLATIVGISEEIKS
YKVYLRKENKVSVTQHVKNIDTLSESKNAQLQQEMVEQDRDVTTPTPRQAKVSNTSADNV
GTRKKSTKKWTRSAYGKRGASKLAQAVALQEESKSSGGDVNAIFDKDPTNYSEAMRIKRA
PGLNALHTKWDFKTKTDAQGKVERLKARLVACGNEQVLGVDYSLTFAAVMDLLTVKANKE
MHLQIFPHVSQGMTISEKIMREQDAESEKDLVLELRKSLYGLKKAGRIWSQLLHKRLVEA
GFMRCVGEMCSYWKKENEDLVVVGVYVDDLLTTGTSVEAVERFFESLSSLSINDLGRVSK
FLGMRVNLDVTGKYTLDQEEAIADLLRNIGLAEANPTRAPIGNDCNDIPPDDVELLRTTS
AGTGPTVRSFQSLVGSLLWIERCTRPDIAFAEHKATRQTHAPRVIDWKLAKRIARYLKGT
ASLKITMSPDKGERKSMTGGVLRPNGMTVSWEARKQGGVSLSTMEAEFVAASEMARDLLG
LRELLSEIGMSPALPMKLYVDNQAAISQISGEASLMKAKHIDVRFKFLCDFSRRGVIAAH
YLRSEVMLADLMTKAHDAAKLTRLRVLMRIE
	RxLR_46
MDPIKIESWSDAEFAADKSDRKAVSKCVLTMIGAVVSWACKKQIGVSLSTMEAEFIASSQ
AGRELLGLKELFGELDMTVVDPMPIRMDNQAAIKQLNSEKSTSSAKHIDILFKFMCHYAQ
AKIVKLSYVKSGDMITDLLTKALPAPRIEYFRKMFKLKAIQDDV
	RxLR_47
MASLKEKELGVVNEILGLRILLDINYIYVLDQEPTTDALLMDHEFESANALRAPIDENCN
DVDPQTLGVLTLSESWSDADFAADKSARKSVSGCVLTMDGAAVSWACKMHTGVSLSTMEA
EFIAASQQLESANSTSSAKHVDIRFKFIFHYAQAKIVKPSLVKSSDVIADRLTKALPALR
VVDLRRMFKVETIQDDVEE
	RxLR_48
DTYGAGPTDRLLRTSDNADDEDRAIPPVLATATTKALPAVRQVSKTGEKVLSTLKRLPQN
DGKTIDVLRKAFGKIPSAQGLRSGFYPRVKKALMMSDSMAINIFYIEMFDSLEKLIPGMR
SLDVEEKRVATANFLEQVRLHENKRLATSAAELFEKKKQLIDSGVPIEEVILGLELKKEG
ANIFATPKVELLKLIVEAHNEKQQASLSLLDAFLIGLGSEGEVARTLGFAMLGNVHGGKA
ERLQVDLFERWLLTDKKSPDDVVAILVQKDSGTKGITPMDFFVVYRYIKLLNSANPKSET
DVFTCLRKYVNERDLAIWLAQMEAMNPVFFLDFKPLMRPWLKANKAPKDLYAEVFEPVAV
DEVDHVNRIISVYQKRFKVQNELAKNIGRPLPTTARQP
	RxLR_49
MRVFSALLVTSVAVLTCITAASETSEQKPMTRNQSASARSAAGDHSADPANRSPRDSDTG
DEEARAVLPLLATTTFKPLPAMQHALSQGKAAVSESEKLRVMVEDNLATFSKSLPSRYDF
EAKRIGEQRAKLKALGVAEKDRYCRDVILDGNARPGIIKAVGDLVSADDRVSTIAINVMG
QEIHAHEVERRAQEAAAKFGEKARRWIDNGKSIKDVFTLLQLEEEGGFIFATVELEVLMM
FVKAFNEKHGTNFGLLDALVIGFEDEGKVARILSFASSNPVYKARANTLQKELFGRWLHH
GIPEDGVFVILGLDEPDKIITYEDVDTITKYVDMLIDKHLTTKPNAYEVLKANLGDRKFA
KHLSAAIMAGQESEKHMGSLLRDWFNQGILPEDLYARFFNEGSPDKHNVLALNEESPSEV
LEVNKVLSLYHKHHRQHSGEPIHRLPIPPSS
	RxLR_50
KTPAGRNAMMKSIQESVRAHQQEQVVETEAQRAEWLRVKRDPHDVFTELCVAEAKHDVGL
NRPFASPNLGVLTTYIKQFSDQEGTTTALLDTFIAGFDGEDKLVRLLSREKLSPINRPQA
QDKQWELMRRWANGQKTPNDVAKMLGLSLEKENVLTHGKLDLIATHICIFGEVRPGELPD
TSTYLKARSRSLDREQLTEYVKMAVNASHQTVLAKKPMQTWMEQDMMSERLRHAIAASAS
PNADVGRLAVAQLETFHAANRTAAQRPPVLHTFFPDQLPTGDRHHQYMAPIDEPTSPANA
DCLFSSRTVRSRGRDHFVL
	RxLR_51
DAISSAVDPKAVARSGVARVDLVVDGHVNELSTKTLLEEAPPVHSDSAAVRVDGEERQIG
FADKAKSLFTKASQSVVVAKATNIAMAATDTATVQATNLAAQLKAIIDTSLAAAAPLWTQ
LGNNPTSQMMKTKITELSQTATDLMMTGATKGKTSLEALALNYEAAMNGLSSKSASMWTT
LAGSPAIAKFNTMLRGLVADLVMTAANLAIRVTLQKEASRLEDGIVRLFNKILPHRKRIA
ADSAVEIQTK
	RxLR_52
MRHRVALALLVATCAASFVSSTSMDDYVNKKTGTESETVGEGNQEARGFGWDKVTSYVSS
LLPSVKSVAAKDDALANGVKTAIAKTDEAGGGLSHVARQGDEAGGGVSNVVRQADEVGEG
AKAVGKQGDEVGEGAKAVGKQGDEVDDGAKAVTKDADGAGNAVKEGSKFKKRHAAWAMGA
VVTIVGGLLLWAHMKARESEKMTPLEPMSGSNLESMSG
	RxLR_53
MRLYLFAPFLVVGMLIVLVDPALASRASEIKTRAPECDNCNGHQKTNSSVGQGDEDRGIS
WKSFGLGKLTTLFESARNEELQLLSHIEETIESAYKTAGLSLLSVYDKEKVMQPRLVVDF
FLSYRFKSWMKHAFRKNKKDPFGAMFAALKDDFNEKNVAILILLAKDSRRTRSIALKLED
AQVKWWFSRGYTPKYILENIIDVRLQYLHTDSRLESLYVRYETFYKKNLKKKQAQTLLYV
DETIKDASTTSELSSISEGSYIKQHLVVDFFLSPEFTSLVKRASSKNKQNPYGAVFAYLK
DIYNEVNVAAIIRYANDSKEVRSIGKELEKAQFEWWHWKGYNPNDIPDRIFGLKPQDVKE
LPWLRGIFKRYGKFFEQQPVSPTTLFMAMHPSWKQKGNRRAP
	RxLR_54
MSDALVRLSSLVRPKLLRLLLLATTAVYTIAMVTWVLSSRQSVATPADAAAEAHAATVER
LPREALEMRQLRCIGWRATRNCSADGARDVAQDKRCDERVESTASGYCEVEDVVSGE
	RxLR_55
STASGYCEVEDVVSGERFRVLQRGCRTVRKRAVFTCSRAPDVVAFRVESDRVVEAVRAPA
FRLPRSRTPSTEARAGIVMVVYPSLLASVYALIRTLRELMHCQLPIEVWYRPDEMRDVPA
GLKTLEDMAEKDAVGGLTIRAIDDLRAVRFATKVHAIYNSAFDHVLFLDADNVPVRDPTF
LFESEEFVRTGA
	RxLR_56
MIRRSQAPVARVLRPHLLRALSLVTTSILAVVFYGYWGGGEPKEWVYDAPALDAVDLEGP
DRPRSLWAPTDFECLGWRATHECDPYGPRDYARDRTCHEPLPRTSGYCEVRNRTSGAVLR
VMLATCKSWQWYLVPSLSCNDAQAYTDFSIQAAVYTHSPRIGRHRSATDDKTKKMEDGHV
EVDGRGIVMTAYPRAIAGLYAIVRTLRLLGCALAVEVWIDTREIRATHSVLEELQAHYHV
LVRVIEDPNASKFHAKPYAIYHSKFESVLWLDSDNIPVRDPTYLFDTPEFVKHGALFWPD
FWRPSIGTPFNVHQQSALWPLLDMPFIDMFEQESGQLLVNRSRSQAALSKLMFYSSHMPR
LLTDWQLVWGDKDLFRLAWLNTSTPFYMVQHLVAPGGLYDADEDFFCGISMIQRDPMGDI
IFMHRNQAKLTGLRDQKPLILYLQKFTGGDGTAASSARDLDKYRVKSKMRRLGQHTCFLL
APYTLDGSATPSLLLSLEETEYARIEQYAIGFSIEGRGLFSKEEEAEVAKLEADTQAERD
EETAAVVRAAVATKTVDATVQKESRQA
	RxLR_57
MAASTLKRQDAAVRPLDGRPAALTLAPRPLSLAPSPVKRPSPASDSRSWKRLWALFSVAC
LLCLACLATLHNAVAHTTAANRYTSSGLLAPWRSPRVLAKLQQLSHMFTAVDASTVKRRE
TQLQLAQLGDYECLAWRQTTNCTPQGDPEAHNDRNCSSVVPSGVSGYCEVRHRSTGDVAR
VLSMHCASLRPGVHFTCGMFQSLLAYSILSTDYEHDANFSYARNQQRFRAANALPVAASP
LSGDEPTAAALSFERGIVLVVYEKLLLGAYVSVRSLRAMGCTLPIEMWYDPRETDVGHPL
VQLLVRELHVGLRVLDDPRATTFYTKLYAVFYSAFDQVLLLDADNFAVRDPTYLFDAPEF
VHTGAMFWPDYWRPGNTIFNIQETSFVWEFFGLTYTDAFEQESGQVLIDRRRHYKALNVL
MYYGFSLPRAFEDLRLVWGDKDLFRFAWLKTKSPFYMSPRPPGAAGTKHPDYDLFCGVTM
VQYDAAGRVLFLHRNTEKLTDANNRILWTHVQQFKRSLPVSEYYVRGANGGKVFPQFKRC
FGKDVHYEKLFTLKPLSAFSFEHLEDDLLRYTAAGAEVLRLAGYHNETISEGAD
	RxLR_58
MPQRVAEVSLVFLLLYCGTAVVLWMEWMDMETDMAVDSALPFTDANVRRAGDDRDFDTES
RTFLRRPWKRGEFKCLGWVETDDDGDEVGTRKECWQRIRAGDAGYCEVLNTTSGETFHVM
HTTRLSLKDEARFTCELAKAFSAFQGHAAAYRHDPPMTLGRSDTQGIVMAVYGDVLPSAF
ASIRRLRDTGCTLPVELWFRYDELTPDNPVLVLLQEQFGPVQLRQVFDDRIHGFNVKVHA
LYYSHFTSVLLLDADNFAVKDPTQLFSSLAMQSYGAVFWPDFWHPGNSIFNLHAQSLVWE
LVGLDYVDMLEQESGQLLVNREMHRQVLDQLLYYATHRPGLFRKLKLVWGDKDLFRLAWL
QKKKPFYFNNHRMPGALGVINQSRKRFCGVTMVQYDLDGKDMMFWHRNTIKLSGRDDDRI
VWHVLQEMPAFMEMDGFPLPKIQSFNGNKLFNKTSCFGVKRYEMNAHVQMKRVDGLDAGI
VSLENTLIRYARQAHQLIHTESDGTVSGAVAYHEA
	RxLR_59
MSESSPPTTGRSAVDGRDGTTVSQARDFASGEERMRLRTGRIIVFDADEATNLVAAREAA
KKFMSLFPDKVGPRGLMNSNGQVDKLNVEAVKSYMNSHPQTNADVVGLFGANARDPMPRA
RIILRRILQAEKLRVHAPKEYLKSFLAKGHRPAAVVVALTRMVGPEASEEELVRIVVFYV
SEYAKTRGKKVGNNVLRKLELAVRNIMVKLAHKQPVAQASAGDKSATQPLHERLIKAGDQ
	RxLR_60
MQSPGKLLSTLSVALLVLANVLSADTPPTSASSPSSSLRSNGIDAETSPVLKDKRIVEKH
SKLDDERLLAAYYGKVILHPYLHHLNKDPPHPKPPMLSRSRYEAQQTLLKLGGVHEDQPF
ETWITKFISGNKKAQTPVFQHWVANELSPEELAELLEKAGKSHQHYAGSKRMVAKYRRYR
NAPAARSKSQ
	RxLR_61
MRLTGLYVAIVMASLHASGFAVSTSNDADAALSENKATSMSVSSPRANGKRSLRAEKQIL
DGLDEDRTLPGPFAESTLGLFITRATEEQFAKLAKDLVHYSQRLEVFGEDVEVGKKLLAF
QDNLAVYVRGGLLTAEEASDWWKTMLLVWREVGLSPHEAKVWMRGVKLLNKNGVITREQL
KHAEDRAFGRKIAWSGIGKKKLKWTQLEELKKRQAKL
	RxLR_62
MKAPTALTLLATAAVMMRVDGSPAPEVPASSPSADVGRVAEGQHGVPASGEEKSYDAVDG
DDERGISELASIVTDGVLKLATGTTLKLGLGPNKTRLFDQFQVIEKVAETLKSPYIRELV
EFYSRLHDVNPNSQRTLIAALEKWFGEEPMVVALAELRNSGDVELKKFATTLLDQQVHGW
INCNRSPEDVLDMLRMHEDHVRAKLEAFGQFYAAYYEKSSGRIDLVDFMIEKLGENELVS
VLVRSITSDTPPDAKVVELEDQLFAKWIDRKMGLKDVVHRIKITNKIEDLTASQLRPLYT
QKIEERFSAEVDVLEDIIEAYNIEMSTNVDLIEVLLSGYKTLPKFVNGFLFQVKMELFSR
FISAYNTENNAHVDMLDALISGLGGEDKLDLVFKGVVYFSRANTIASELQTQLLNEWKRL
GLQPEEVLLWLKKTRAVKELTGPMLHLIMRYIEMLDAKNPGRSFSLIEVFVKYFKEEAVV
RALLKKSKFLRSNEISDKDVTMLKTQL
	RxLR_63
MAIWTTATADVGEANFQVTGDSSPIVVVAQESERHLRASDSHYSSTEGTGHHRDWVKNPR
DGQVFVEHVLHRALTDPKKMTRLFNKWYDDGYSAEEISAGLYQHASRDLEEAFEGLRANY
VKFVRVKESSNQKYQ
	RxLR_64
MRVFTLALVASSALLPRPDGVSEAADPAPMEHQDPAVTVLAAGGENSSPSRVLRSQETMV
VPETLESFWLGLQKFVGMAESVDQSILPNRMCLTLEDPYVEQWVGSSRLGRELISSYKAK
KNLEVVHGIFGMRTLESAQTKEYLVAQPGVLELLRKVLVTGWVEVGKTPSQVYKLLDLRR
LSFDELFVEQRSAAVSGLRDFCEAANPGRGEIVFLETVIEGFG
	RxLR_65
MRIFTLALVASSALLPRPDSVSEAADPAPMEHQDLAVAVLAADGENSPPSRVLRSQETMV
VPETLESFWLGLQKFVGVAESVDQPMLPRLVNVFLHHSEIQGWLRRSQRGEKVIVSFHAK
DADGVAKQLFVMREQETDWVAKEVANRICADLVTGWVEVGKTPSQVYKLLDLRRLSFDEL
FVEQRSAAVSGLRDFCEAANPGRGEIVFLETVIEGFGGDDAFARRVSQLTTDELLKVQEH
IFPAVKQMKSNTPMLSQDVFFSKFLGHVVDEATTSASTPSKVKVNTV
