# Supplementary material for: A Whole-Genome Assembly for Hyaloperonospora parasitica, A Pathogen Causing Downy Mildew in Cabbage (Brassica oleracea var. capitata L.)
Source: J Fungi (Basel). 2023 Aug 3;9(8):819. doi: 10.3390/jof9080819 (PMC10456066; doi:10.3390/jof9080819)
Supplement: Supplementary file 1 [file jof-09-00819-s001.zip › Supplement Table S4 legends of Supplementary figures and table name.xlsx]

## Sheet: Sheet1
supplement Figures or tables	figures legends or table name
supplement Figure S1	Member transport protrins
supplement Figure S2	Relationships between genes in three annotated databases
supplement Figure S3	Phylogenomic analysis among 65 RxLR effectors
supplement Table S1	Full information on the genomes of 20 downy mildew strains
supplement Table S2	English abbreviations and their corresponding full forms used in the manuscript
supplement Table S3	The sequence of 65 RxLR effectors
supplement Table S4	legends of Supplementary figures and table name
