# Supplementary material for: A Whole-Genome Assembly for Hyaloperonospora parasitica, A Pathogen Causing Downy Mildew in Cabbage (Brassica oleracea var. capitata L.)
Source: J Fungi (Basel). 2023 Aug 3;9(8):819. doi: 10.3390/jof9080819 (PMC10456066; doi:10.3390/jof9080819)
Supplement: Supplementary file 1 [file jof-09-00819-s001.zip › Supplement Table S5 The gff3 annotation file of the BJ2020 genome.gff3]

NODE_1	GeneMark.hmm	stop_codon	8604	8606	.	-	0	gene_id "3041_g"; transcript_id "3041_t";
NODE_1	GeneMark.hmm	gene	8604	10451	.	-	.	gene_id "3041_g"
NODE_1	GeneMark.hmm	exon	8604	10048	0	-	.	gene_id "3041_g"; transcript_id "3041_t";
NODE_1	GeneMark.hmm	CDS	8604	10048	.	-	2	gene_id "3041_g"; transcript_id "3041_t";
NODE_1	GeneMark.hmm	CDS	10129	10453	.	-	0	gene_id "3041_g"; transcript_id "3041_t";
NODE_1	GeneMark.hmm	exon	10129	10453	0	-	.	gene_id "3041_g"; transcript_id "3041_t";
NODE_1	GeneMark.hmm	start_codon	10451	10453	.	-	0	gene_id "3041_g"; transcript_id "3041_t";
NODE_1	GeneMark.hmm	start_codon	13152	13154	.	+	0	gene_id "3042_g"; transcript_id "3042_t";
NODE_1	GeneMark.hmm	gene	13152	13479	.	+	.	gene_id "3042_g"
NODE_1	GeneMark.hmm	exon	13152	13317	0	+	.	gene_id "3042_g"; transcript_id "3042_t";
NODE_1	GeneMark.hmm	CDS	13152	13317	.	+	0	gene_id "3042_g"; transcript_id "3042_t";
NODE_1	GeneMark.hmm	exon	13363	13481	0	+	.	gene_id "3042_g"; transcript_id "3042_t";
NODE_1	GeneMark.hmm	CDS	13363	13481	.	+	2	gene_id "3042_g"; transcript_id "3042_t";
NODE_1	GeneMark.hmm	stop_codon	13479	13481	.	+	0	gene_id "3042_g"; transcript_id "3042_t";
NODE_1	GeneMark.hmm	exon	14368	16344	0	-	.	gene_id "3043_g"; transcript_id "3043_t";
NODE_1	GeneMark.hmm	stop_codon	14368	14370	.	-	0	gene_id "3043_g"; transcript_id "3043_t";
NODE_1	GeneMark.hmm	gene	14368	16344	.	-	.	gene_id "3043_g"
NODE_1	GeneMark.hmm	CDS	14368	16344	.	-	0	gene_id "3043_g"; transcript_id "3043_t";
NODE_1	GeneMark.hmm	start_codon	16342	16344	.	-	0	gene_id "3043_g"; transcript_id "3043_t";
NODE_1	GeneMark.hmm	CDS	26490	28502	.	+	0	gene_id "3044_g"; transcript_id "3044_t";
NODE_1	GeneMark.hmm	gene	26490	28502	.	+	.	gene_id "3044_g"
NODE_1	GeneMark.hmm	start_codon	26490	26492	.	+	0	gene_id "3044_g"; transcript_id "3044_t";
NODE_1	GeneMark.hmm	exon	26490	28502	0	+	.	gene_id "3044_g"; transcript_id "3044_t";
NODE_1	GeneMark.hmm	stop_codon	28500	28502	.	+	0	gene_id "3044_g"; transcript_id "3044_t";
NODE_1	GeneMark.hmm	exon	33263	33600	0	+	.	gene_id "3045_g"; transcript_id "3045_t";
NODE_1	GeneMark.hmm	start_codon	33263	33265	.	+	0	gene_id "3045_g"; transcript_id "3045_t";
NODE_1	GeneMark.hmm	CDS	33263	33600	.	+	0	gene_id "3045_g"; transcript_id "3045_t";
NODE_1	GeneMark.hmm	gene	33263	33901	.	+	.	gene_id "3045_g"
NODE_1	GeneMark.hmm	exon	33810	33903	0	+	.	gene_id "3045_g"; transcript_id "3045_t";
NODE_1	GeneMark.hmm	CDS	33810	33903	.	+	1	gene_id "3045_g"; transcript_id "3045_t";
NODE_1	GeneMark.hmm	stop_codon	33901	33903	.	+	0	gene_id "3045_g"; transcript_id "3045_t";
NODE_1	GeneMark.hmm	CDS	35556	39839	.	-	0	gene_id "3046_g"; transcript_id "3046_t";
NODE_1	GeneMark.hmm	stop_codon	35556	35558	.	-	0	gene_id "3046_g"; transcript_id "3046_t";
NODE_1	GeneMark.hmm	exon	35556	39839	0	-	.	gene_id "3046_g"; transcript_id "3046_t";
NODE_1	GeneMark.hmm	gene	35556	39839	.	-	.	gene_id "3046_g"
NODE_1	GeneMark.hmm	start_codon	39837	39839	.	-	0	gene_id "3046_g"; transcript_id "3046_t";
NODE_1	GeneMark.hmm	gene	47970	48203	.	-	.	gene_id "3047_g"
NODE_1	GeneMark.hmm	CDS	47970	48056	.	-	0	gene_id "3047_g"; transcript_id "3047_t";
NODE_1	GeneMark.hmm	stop_codon	47970	47972	.	-	0	gene_id "3047_g"; transcript_id "3047_t";
NODE_1	GeneMark.hmm	exon	47970	48056	0	-	.	gene_id "3047_g"; transcript_id "3047_t";
NODE_1	GeneMark.hmm	CDS	48131	48205	.	-	0	gene_id "3047_g"; transcript_id "3047_t";
NODE_1	GeneMark.hmm	exon	48131	48205	0	-	.	gene_id "3047_g"; transcript_id "3047_t";
NODE_1	GeneMark.hmm	start_codon	48203	48205	.	-	0	gene_id "3047_g"; transcript_id "3047_t";
NODE_1	GeneMark.hmm	exon	65278	66722	0	-	.	gene_id "3048_g"; transcript_id "3048_t";
NODE_1	GeneMark.hmm	stop_codon	65278	65280	.	-	0	gene_id "3048_g"; transcript_id "3048_t";
NODE_1	GeneMark.hmm	CDS	65278	66722	.	-	2	gene_id "3048_g"; transcript_id "3048_t";
NODE_1	GeneMark.hmm	gene	65278	67111	.	-	.	gene_id "3048_g"
NODE_1	GeneMark.hmm	exon	66789	67113	0	-	.	gene_id "3048_g"; transcript_id "3048_t";
NODE_1	GeneMark.hmm	CDS	66789	67113	.	-	0	gene_id "3048_g"; transcript_id "3048_t";
NODE_1	GeneMark.hmm	start_codon	67111	67113	.	-	0	gene_id "3048_g"; transcript_id "3048_t";
NODE_1	GeneMark.hmm	gene	70515	71335	.	+	.	gene_id "3049_g"
NODE_1	GeneMark.hmm	exon	70515	70646	0	+	.	gene_id "3049_g"; transcript_id "3049_t";
NODE_1	GeneMark.hmm	start_codon	70515	70517	.	+	0	gene_id "3049_g"; transcript_id "3049_t";
NODE_1	GeneMark.hmm	CDS	70515	70646	.	+	0	gene_id "3049_g"; transcript_id "3049_t";
NODE_1	GeneMark.hmm	exon	70849	71337	0	+	.	gene_id "3049_g"; transcript_id "3049_t";
NODE_1	GeneMark.hmm	CDS	70849	71337	.	+	0	gene_id "3049_g"; transcript_id "3049_t";
NODE_1	GeneMark.hmm	stop_codon	71335	71337	.	+	0	gene_id "3049_g"; transcript_id "3049_t";
NODE_1	GeneMark.hmm	stop_codon	72597	72599	.	-	0	gene_id "3050_g"; transcript_id "3050_t";
NODE_1	GeneMark.hmm	gene	72597	74648	.	-	.	gene_id "3050_g"
NODE_1	GeneMark.hmm	CDS	72597	74648	.	-	0	gene_id "3050_g"; transcript_id "3050_t";
NODE_1	GeneMark.hmm	exon	72597	74648	0	-	.	gene_id "3050_g"; transcript_id "3050_t";
NODE_1	GeneMark.hmm	start_codon	74646	74648	.	-	0	gene_id "3050_g"; transcript_id "3050_t";
NODE_1	GeneMark.hmm	CDS	77067	82946	.	-	0	gene_id "3051_g"; transcript_id "3051_t";
NODE_1	GeneMark.hmm	stop_codon	77067	77069	.	-	0	gene_id "3051_g"; transcript_id "3051_t";
NODE_1	GeneMark.hmm	exon	77067	82946	0	-	.	gene_id "3051_g"; transcript_id "3051_t";
NODE_1	GeneMark.hmm	gene	77067	82946	.	-	.	gene_id "3051_g"
NODE_1	GeneMark.hmm	start_codon	82944	82946	.	-	0	gene_id "3051_g"; transcript_id "3051_t";
NODE_1	GeneMark.hmm	CDS	86505	86966	.	-	0	gene_id "3052_g"; transcript_id "3052_t";
NODE_1	GeneMark.hmm	stop_codon	86505	86507	.	-	0	gene_id "3052_g"; transcript_id "3052_t";
NODE_1	GeneMark.hmm	exon	86505	86966	0	-	.	gene_id "3052_g"; transcript_id "3052_t";
NODE_1	GeneMark.hmm	gene	86505	88403	.	-	.	gene_id "3052_g"
NODE_1	GeneMark.hmm	CDS	87050	87204	.	-	2	gene_id "3052_g"; transcript_id "3052_t";
NODE_1	GeneMark.hmm	exon	87050	87204	0	-	.	gene_id "3052_g"; transcript_id "3052_t";
NODE_1	GeneMark.hmm	CDS	87304	87340	.	-	0	gene_id "3052_g"; transcript_id "3052_t";
NODE_1	GeneMark.hmm	exon	87304	87340	0	-	.	gene_id "3052_g"; transcript_id "3052_t";
NODE_1	GeneMark.hmm	CDS	87411	87495	.	-	1	gene_id "3052_g"; transcript_id "3052_t";
NODE_1	GeneMark.hmm	exon	87411	87495	0	-	.	gene_id "3052_g"; transcript_id "3052_t";
NODE_1	GeneMark.hmm	CDS	87584	87861	.	-	0	gene_id "3052_g"; transcript_id "3052_t";
NODE_1	GeneMark.hmm	exon	87584	87861	0	-	.	gene_id "3052_g"; transcript_id "3052_t";
NODE_1	GeneMark.hmm	exon	88037	88405	0	-	.	gene_id "3052_g"; transcript_id "3052_t";
NODE_1	GeneMark.hmm	CDS	88037	88405	.	-	0	gene_id "3052_g"; transcript_id "3052_t";
NODE_1	GeneMark.hmm	start_codon	88403	88405	.	-	0	gene_id "3052_g"; transcript_id "3052_t";
NODE_1	GeneMark.hmm	exon	101943	106442	0	+	.	gene_id "3053_g"; transcript_id "3053_t";
NODE_1	GeneMark.hmm	gene	101943	106442	.	+	.	gene_id "3053_g"
NODE_1	GeneMark.hmm	start_codon	101943	101945	.	+	0	gene_id "3053_g"; transcript_id "3053_t";
NODE_1	GeneMark.hmm	CDS	101943	106442	.	+	0	gene_id "3053_g"; transcript_id "3053_t";
NODE_1	GeneMark.hmm	stop_codon	106440	106442	.	+	0	gene_id "3053_g"; transcript_id "3053_t";
NODE_1	GeneMark.hmm	gene	106734	108994	.	-	.	gene_id "3054_g"
NODE_1	GeneMark.hmm	exon	106734	107771	0	-	.	gene_id "3054_g"; transcript_id "3054_t";
NODE_1	GeneMark.hmm	stop_codon	106734	106736	.	-	0	gene_id "3054_g"; transcript_id "3054_t";
NODE_1	GeneMark.hmm	CDS	106734	107771	.	-	0	gene_id "3054_g"; transcript_id "3054_t";
NODE_1	GeneMark.hmm	exon	107838	107918	0	-	.	gene_id "3054_g"; transcript_id "3054_t";
NODE_1	GeneMark.hmm	CDS	107838	107918	.	-	0	gene_id "3054_g"; transcript_id "3054_t";
NODE_1	GeneMark.hmm	exon	107983	108996	0	-	.	gene_id "3054_g"; transcript_id "3054_t";
NODE_1	GeneMark.hmm	CDS	107983	108996	.	-	0	gene_id "3054_g"; transcript_id "3054_t";
NODE_1	GeneMark.hmm	start_codon	108994	108996	.	-	0	gene_id "3054_g"; transcript_id "3054_t";
NODE_1	GeneMark.hmm	start_codon	110663	110665	.	+	0	gene_id "3055_g"; transcript_id "3055_t";
NODE_1	GeneMark.hmm	gene	110663	118787	.	+	.	gene_id "3055_g"
NODE_1	GeneMark.hmm	exon	110663	118203	0	+	.	gene_id "3055_g"; transcript_id "3055_t";
NODE_1	GeneMark.hmm	CDS	110663	118203	.	+	0	gene_id "3055_g"; transcript_id "3055_t";
NODE_1	GeneMark.hmm	exon	118273	118789	0	+	.	gene_id "3055_g"; transcript_id "3055_t";
NODE_1	GeneMark.hmm	CDS	118273	118789	.	+	1	gene_id "3055_g"; transcript_id "3055_t";
NODE_1	GeneMark.hmm	stop_codon	118787	118789	.	+	0	gene_id "3055_g"; transcript_id "3055_t";
NODE_1	GeneMark.hmm	exon	121449	122591	0	-	.	gene_id "3056_g"; transcript_id "3056_t";
NODE_1	GeneMark.hmm	gene	121449	122591	.	-	.	gene_id "3056_g"
NODE_1	GeneMark.hmm	CDS	121449	122591	.	-	0	gene_id "3056_g"; transcript_id "3056_t";
NODE_1	GeneMark.hmm	stop_codon	121449	121451	.	-	0	gene_id "3056_g"; transcript_id "3056_t";
NODE_1	GeneMark.hmm	start_codon	122589	122591	.	-	0	gene_id "3056_g"; transcript_id "3056_t";
NODE_1	GeneMark.hmm	CDS	123251	123537	.	-	2	gene_id "3057_g"; transcript_id "3057_t";
NODE_1	GeneMark.hmm	gene	123251	127515	.	-	.	gene_id "3057_g"
NODE_1	GeneMark.hmm	stop_codon	123251	123253	.	-	0	gene_id "3057_g"; transcript_id "3057_t";
NODE_1	GeneMark.hmm	exon	123251	123537	0	-	.	gene_id "3057_g"; transcript_id "3057_t";
NODE_1	GeneMark.hmm	CDS	123602	127517	.	-	0	gene_id "3057_g"; transcript_id "3057_t";
NODE_1	GeneMark.hmm	exon	123602	127517	0	-	.	gene_id "3057_g"; transcript_id "3057_t";
NODE_1	GeneMark.hmm	start_codon	127515	127517	.	-	0	gene_id "3057_g"; transcript_id "3057_t";
NODE_1	GeneMark.hmm	gene	128104	128508	.	+	.	gene_id "3058_g"
NODE_1	GeneMark.hmm	start_codon	128104	128106	.	+	0	gene_id "3058_g"; transcript_id "3058_t";
NODE_1	GeneMark.hmm	exon	128104	128508	0	+	.	gene_id "3058_g"; transcript_id "3058_t";
NODE_1	GeneMark.hmm	CDS	128104	128508	.	+	0	gene_id "3058_g"; transcript_id "3058_t";
NODE_1	GeneMark.hmm	stop_codon	128506	128508	.	+	0	gene_id "3058_g"; transcript_id "3058_t";
NODE_1	GeneMark.hmm	start_codon	132324	132326	.	+	0	gene_id "3059_g"; transcript_id "3059_t";
NODE_1	GeneMark.hmm	CDS	132324	132612	.	+	0	gene_id "3059_g"; transcript_id "3059_t";
NODE_1	GeneMark.hmm	gene	132324	135569	.	+	.	gene_id "3059_g"
NODE_1	GeneMark.hmm	exon	132324	132612	0	+	.	gene_id "3059_g"; transcript_id "3059_t";
NODE_1	GeneMark.hmm	exon	132707	132761	0	+	.	gene_id "3059_g"; transcript_id "3059_t";
NODE_1	GeneMark.hmm	CDS	132707	132761	.	+	2	gene_id "3059_g"; transcript_id "3059_t";
NODE_1	GeneMark.hmm	exon	132835	135034	0	+	.	gene_id "3059_g"; transcript_id "3059_t";
NODE_1	GeneMark.hmm	CDS	132835	135034	.	+	1	gene_id "3059_g"; transcript_id "3059_t";
NODE_1	GeneMark.hmm	exon	135116	135571	0	+	.	gene_id "3059_g"; transcript_id "3059_t";
NODE_1	GeneMark.hmm	CDS	135116	135571	.	+	0	gene_id "3059_g"; transcript_id "3059_t";
NODE_1	GeneMark.hmm	stop_codon	135569	135571	.	+	0	gene_id "3059_g"; transcript_id "3059_t";
NODE_1	GeneMark.hmm	stop_codon	135765	135767	.	-	0	gene_id "3060_g"; transcript_id "3060_t";
NODE_1	GeneMark.hmm	gene	135765	138922	.	-	.	gene_id "3060_g"
NODE_1	GeneMark.hmm	CDS	135765	138608	.	-	0	gene_id "3060_g"; transcript_id "3060_t";
NODE_1	GeneMark.hmm	exon	135765	138608	0	-	.	gene_id "3060_g"; transcript_id "3060_t";
NODE_1	GeneMark.hmm	CDS	138868	138924	.	-	0	gene_id "3060_g"; transcript_id "3060_t";
NODE_1	GeneMark.hmm	exon	138868	138924	0	-	.	gene_id "3060_g"; transcript_id "3060_t";
NODE_1	GeneMark.hmm	start_codon	138922	138924	.	-	0	gene_id "3060_g"; transcript_id "3060_t";
NODE_1	GeneMark.hmm	exon	139730	140404	0	-	.	gene_id "3061_g"; transcript_id "3061_t";
NODE_1	GeneMark.hmm	gene	139730	140659	.	-	.	gene_id "3061_g"
NODE_1	GeneMark.hmm	stop_codon	139730	139732	.	-	0	gene_id "3061_g"; transcript_id "3061_t";
NODE_1	GeneMark.hmm	CDS	139730	140404	.	-	0	gene_id "3061_g"; transcript_id "3061_t";
NODE_1	GeneMark.hmm	exon	140477	140537	0	-	.	gene_id "3061_g"; transcript_id "3061_t";
NODE_1	GeneMark.hmm	CDS	140477	140537	.	-	1	gene_id "3061_g"; transcript_id "3061_t";
NODE_1	GeneMark.hmm	exon	140624	140661	0	-	.	gene_id "3061_g"; transcript_id "3061_t";
NODE_1	GeneMark.hmm	CDS	140624	140661	.	-	0	gene_id "3061_g"; transcript_id "3061_t";
NODE_1	GeneMark.hmm	start_codon	140659	140661	.	-	0	gene_id "3061_g"; transcript_id "3061_t";
NODE_1	GeneMark.hmm	gene	142435	145271	.	+	.	gene_id "3062_g"
NODE_1	GeneMark.hmm	CDS	142435	142945	.	+	0	gene_id "3062_g"; transcript_id "3062_t";
NODE_1	GeneMark.hmm	start_codon	142435	142437	.	+	0	gene_id "3062_g"; transcript_id "3062_t";
NODE_1	GeneMark.hmm	exon	142435	142945	0	+	.	gene_id "3062_g"; transcript_id "3062_t";
NODE_1	GeneMark.hmm	exon	143003	143143	0	+	.	gene_id "3062_g"; transcript_id "3062_t";
NODE_1	GeneMark.hmm	CDS	143003	143143	.	+	2	gene_id "3062_g"; transcript_id "3062_t";
NODE_1	GeneMark.hmm	exon	143226	143500	0	+	.	gene_id "3062_g"; transcript_id "3062_t";
NODE_1	GeneMark.hmm	CDS	143226	143500	.	+	2	gene_id "3062_g"; transcript_id "3062_t";
NODE_1	GeneMark.hmm	exon	144381	145049	0	+	.	gene_id "3062_g"; transcript_id "3062_t";
NODE_1	GeneMark.hmm	CDS	144381	145049	.	+	0	gene_id "3062_g"; transcript_id "3062_t";
NODE_1	GeneMark.hmm	exon	145106	145273	0	+	.	gene_id "3062_g"; transcript_id "3062_t";
NODE_1	GeneMark.hmm	CDS	145106	145273	.	+	0	gene_id "3062_g"; transcript_id "3062_t";
NODE_1	GeneMark.hmm	stop_codon	145271	145273	.	+	0	gene_id "3062_g"; transcript_id "3062_t";
NODE_1	GeneMark.hmm	exon	145478	145671	0	+	.	gene_id "3063_g"; transcript_id "3063_t";
NODE_1	GeneMark.hmm	gene	145478	146744	.	+	.	gene_id "3063_g"
NODE_1	GeneMark.hmm	start_codon	145478	145480	.	+	0	gene_id "3063_g"; transcript_id "3063_t";
NODE_1	GeneMark.hmm	CDS	145478	145671	.	+	0	gene_id "3063_g"; transcript_id "3063_t";
NODE_1	GeneMark.hmm	exon	145741	146119	0	+	.	gene_id "3063_g"; transcript_id "3063_t";
NODE_1	GeneMark.hmm	CDS	145741	146119	.	+	1	gene_id "3063_g"; transcript_id "3063_t";
NODE_1	GeneMark.hmm	exon	146444	146746	0	+	.	gene_id "3063_g"; transcript_id "3063_t";
NODE_1	GeneMark.hmm	CDS	146444	146746	.	+	0	gene_id "3063_g"; transcript_id "3063_t";
NODE_1	GeneMark.hmm	stop_codon	146744	146746	.	+	0	gene_id "3063_g"; transcript_id "3063_t";
NODE_1	GeneMark.hmm	gene	152980	153471	.	+	.	gene_id "3064_g"
NODE_1	GeneMark.hmm	exon	152980	153471	0	+	.	gene_id "3064_g"; transcript_id "3064_t";
NODE_1	GeneMark.hmm	start_codon	152980	152982	.	+	0	gene_id "3064_g"; transcript_id "3064_t";
NODE_1	GeneMark.hmm	CDS	152980	153471	.	+	0	gene_id "3064_g"; transcript_id "3064_t";
NODE_1	GeneMark.hmm	stop_codon	153469	153471	.	+	0	gene_id "3064_g"; transcript_id "3064_t";
NODE_1	GeneMark.hmm	gene	153514	154094	.	-	.	gene_id "3065_g"
NODE_1	GeneMark.hmm	exon	153514	153665	0	-	.	gene_id "3065_g"; transcript_id "3065_t";
NODE_1	GeneMark.hmm	stop_codon	153514	153516	.	-	0	gene_id "3065_g"; transcript_id "3065_t";
NODE_1	GeneMark.hmm	CDS	153514	153665	.	-	2	gene_id "3065_g"; transcript_id "3065_t";
NODE_1	GeneMark.hmm	exon	153750	153885	0	-	.	gene_id "3065_g"; transcript_id "3065_t";
NODE_1	GeneMark.hmm	CDS	153750	153885	.	-	0	gene_id "3065_g"; transcript_id "3065_t";
NODE_1	GeneMark.hmm	exon	153992	154096	0	-	.	gene_id "3065_g"; transcript_id "3065_t";
NODE_1	GeneMark.hmm	CDS	153992	154096	.	-	0	gene_id "3065_g"; transcript_id "3065_t";
NODE_1	GeneMark.hmm	start_codon	154094	154096	.	-	0	gene_id "3065_g"; transcript_id "3065_t";
NODE_1	GeneMark.hmm	gene	154181	154850	.	-	.	gene_id "3066_g"
NODE_1	GeneMark.hmm	exon	154181	154384	0	-	.	gene_id "3066_g"; transcript_id "3066_t";
NODE_1	GeneMark.hmm	CDS	154181	154384	.	-	0	gene_id "3066_g"; transcript_id "3066_t";
NODE_1	GeneMark.hmm	stop_codon	154181	154183	.	-	0	gene_id "3066_g"; transcript_id "3066_t";
NODE_1	GeneMark.hmm	CDS	154496	154852	.	-	0	gene_id "3066_g"; transcript_id "3066_t";
NODE_1	GeneMark.hmm	exon	154496	154852	0	-	.	gene_id "3066_g"; transcript_id "3066_t";
NODE_1	GeneMark.hmm	start_codon	154850	154852	.	-	0	gene_id "3066_g"; transcript_id "3066_t";
NODE_1	GeneMark.hmm	CDS	155623	156384	.	-	0	gene_id "3067_g"; transcript_id "3067_t";
NODE_1	GeneMark.hmm	stop_codon	155623	155625	.	-	0	gene_id "3067_g"; transcript_id "3067_t";
NODE_1	GeneMark.hmm	exon	155623	156384	0	-	.	gene_id "3067_g"; transcript_id "3067_t";
NODE_1	GeneMark.hmm	gene	155623	156384	.	-	.	gene_id "3067_g"
NODE_1	GeneMark.hmm	start_codon	156382	156384	.	-	0	gene_id "3067_g"; transcript_id "3067_t";
NODE_1	GeneMark.hmm	CDS	156612	156759	.	-	1	gene_id "3068_g"; transcript_id "3068_t";
NODE_1	GeneMark.hmm	stop_codon	156612	156614	.	-	0	gene_id "3068_g"; transcript_id "3068_t";
NODE_1	GeneMark.hmm	exon	156612	156759	0	-	.	gene_id "3068_g"; transcript_id "3068_t";
NODE_1	GeneMark.hmm	gene	156612	156759	.	-	.	gene_id "3068_g"
NODE_10	GeneMark.hmm	CDS	135	338	.	+	0	gene_id "3535_g"; transcript_id "3535_t";
NODE_10	GeneMark.hmm	gene	135	999	.	+	.	gene_id "3535_g"
NODE_10	GeneMark.hmm	exon	135	338	0	+	.	gene_id "3535_g"; transcript_id "3535_t";
NODE_10	GeneMark.hmm	exon	412	681	0	+	.	gene_id "3535_g"; transcript_id "3535_t";
NODE_10	GeneMark.hmm	CDS	412	681	.	+	0	gene_id "3535_g"; transcript_id "3535_t";
NODE_10	GeneMark.hmm	exon	762	1001	0	+	.	gene_id "3535_g"; transcript_id "3535_t";
NODE_10	GeneMark.hmm	CDS	762	1001	.	+	0	gene_id "3535_g"; transcript_id "3535_t";
NODE_10	GeneMark.hmm	stop_codon	999	1001	.	+	0	gene_id "3535_g"; transcript_id "3535_t";
NODE_10	GeneMark.hmm	exon	1376	4672	0	-	.	gene_id "3536_g"; transcript_id "3536_t";
NODE_10	GeneMark.hmm	gene	1376	4672	.	-	.	gene_id "3536_g"
NODE_10	GeneMark.hmm	CDS	1376	4672	.	-	0	gene_id "3536_g"; transcript_id "3536_t";
NODE_10	GeneMark.hmm	stop_codon	1376	1378	.	-	0	gene_id "3536_g"; transcript_id "3536_t";
NODE_10	GeneMark.hmm	start_codon	4670	4672	.	-	0	gene_id "3536_g"; transcript_id "3536_t";
NODE_10	GeneMark.hmm	exon	6261	6980	0	-	.	gene_id "3537_g"; transcript_id "3537_t";
NODE_10	GeneMark.hmm	gene	6261	6980	.	-	.	gene_id "3537_g"
NODE_10	GeneMark.hmm	stop_codon	6261	6263	.	-	0	gene_id "3537_g"; transcript_id "3537_t";
NODE_10	GeneMark.hmm	CDS	6261	6980	.	-	0	gene_id "3537_g"; transcript_id "3537_t";
NODE_10	GeneMark.hmm	start_codon	6978	6980	.	-	0	gene_id "3537_g"; transcript_id "3537_t";
NODE_10	GeneMark.hmm	start_codon	11502	11504	.	+	0	gene_id "3538_g"; transcript_id "3538_t";
NODE_10	GeneMark.hmm	gene	11502	12140	.	+	.	gene_id "3538_g"
NODE_10	GeneMark.hmm	exon	11502	12140	0	+	.	gene_id "3538_g"; transcript_id "3538_t";
NODE_10	GeneMark.hmm	CDS	11502	12140	.	+	0	gene_id "3538_g"; transcript_id "3538_t";
NODE_10	GeneMark.hmm	stop_codon	12138	12140	.	+	0	gene_id "3538_g"; transcript_id "3538_t";
NODE_10	GeneMark.hmm	CDS	12544	14514	.	-	0	gene_id "3539_g"; transcript_id "3539_t";
NODE_10	GeneMark.hmm	stop_codon	12544	12546	.	-	0	gene_id "3539_g"; transcript_id "3539_t";
NODE_10	GeneMark.hmm	gene	12544	14514	.	-	.	gene_id "3539_g"
NODE_10	GeneMark.hmm	exon	12544	14514	0	-	.	gene_id "3539_g"; transcript_id "3539_t";
NODE_10	GeneMark.hmm	start_codon	14512	14514	.	-	0	gene_id "3539_g"; transcript_id "3539_t";
NODE_10	GeneMark.hmm	exon	15603	15918	0	+	.	gene_id "3540_g"; transcript_id "3540_t";
NODE_10	GeneMark.hmm	start_codon	15603	15605	.	+	0	gene_id "3540_g"; transcript_id "3540_t";
NODE_10	GeneMark.hmm	CDS	15603	15918	.	+	0	gene_id "3540_g"; transcript_id "3540_t";
NODE_10	GeneMark.hmm	gene	15603	18385	.	+	.	gene_id "3540_g"
NODE_10	GeneMark.hmm	exon	16015	16986	0	+	.	gene_id "3540_g"; transcript_id "3540_t";
NODE_10	GeneMark.hmm	CDS	16015	16986	.	+	2	gene_id "3540_g"; transcript_id "3540_t";
NODE_10	GeneMark.hmm	CDS	17151	17213	.	+	2	gene_id "3540_g"; transcript_id "3540_t";
NODE_10	GeneMark.hmm	exon	17151	17213	0	+	.	gene_id "3540_g"; transcript_id "3540_t";
NODE_10	GeneMark.hmm	CDS	17302	18174	.	+	2	gene_id "3540_g"; transcript_id "3540_t";
NODE_10	GeneMark.hmm	exon	17302	18174	0	+	.	gene_id "3540_g"; transcript_id "3540_t";
NODE_10	GeneMark.hmm	CDS	18269	18387	.	+	2	gene_id "3540_g"; transcript_id "3540_t";
NODE_10	GeneMark.hmm	exon	18269	18387	0	+	.	gene_id "3540_g"; transcript_id "3540_t";
NODE_10	GeneMark.hmm	stop_codon	18385	18387	.	+	0	gene_id "3540_g"; transcript_id "3540_t";
NODE_10	GeneMark.hmm	CDS	18639	19409	.	+	0	gene_id "3541_g"; transcript_id "3541_t";
NODE_10	GeneMark.hmm	start_codon	18639	18641	.	+	0	gene_id "3541_g"; transcript_id "3541_t";
NODE_10	GeneMark.hmm	gene	18639	19409	.	+	.	gene_id "3541_g"
NODE_10	GeneMark.hmm	exon	18639	19409	0	+	.	gene_id "3541_g"; transcript_id "3541_t";
NODE_10	GeneMark.hmm	stop_codon	19407	19409	.	+	0	gene_id "3541_g"; transcript_id "3541_t";
NODE_10	GeneMark.hmm	exon	19683	20363	0	+	.	gene_id "3542_g"; transcript_id "3542_t";
NODE_10	GeneMark.hmm	start_codon	19683	19685	.	+	0	gene_id "3542_g"; transcript_id "3542_t";
NODE_10	GeneMark.hmm	CDS	19683	20363	.	+	0	gene_id "3542_g"; transcript_id "3542_t";
NODE_10	GeneMark.hmm	gene	19683	20363	.	+	.	gene_id "3542_g"
NODE_10	GeneMark.hmm	stop_codon	20361	20363	.	+	0	gene_id "3542_g"; transcript_id "3542_t";
NODE_10	GeneMark.hmm	gene	20975	22235	.	-	.	gene_id "3543_g"
NODE_10	GeneMark.hmm	stop_codon	20975	20977	.	-	0	gene_id "3543_g"; transcript_id "3543_t";
NODE_10	GeneMark.hmm	exon	20975	21193	0	-	.	gene_id "3543_g"; transcript_id "3543_t";
NODE_10	GeneMark.hmm	CDS	20975	21193	.	-	0	gene_id "3543_g"; transcript_id "3543_t";
NODE_10	GeneMark.hmm	exon	21259	21435	0	-	.	gene_id "3543_g"; transcript_id "3543_t";
NODE_10	GeneMark.hmm	CDS	21259	21435	.	-	0	gene_id "3543_g"; transcript_id "3543_t";
NODE_10	GeneMark.hmm	exon	21533	21966	0	-	.	gene_id "3543_g"; transcript_id "3543_t";
NODE_10	GeneMark.hmm	CDS	21533	21966	.	-	2	gene_id "3543_g"; transcript_id "3543_t";
NODE_10	GeneMark.hmm	exon	22039	22237	0	-	.	gene_id "3543_g"; transcript_id "3543_t";
NODE_10	GeneMark.hmm	CDS	22039	22237	.	-	0	gene_id "3543_g"; transcript_id "3543_t";
NODE_10	GeneMark.hmm	start_codon	22235	22237	.	-	0	gene_id "3543_g"; transcript_id "3543_t";
NODE_10	GeneMark.hmm	start_codon	24158	24160	.	+	0	gene_id "3544_g"; transcript_id "3544_t";
NODE_10	GeneMark.hmm	gene	24158	26176	.	+	.	gene_id "3544_g"
NODE_10	GeneMark.hmm	exon	24158	26176	0	+	.	gene_id "3544_g"; transcript_id "3544_t";
NODE_10	GeneMark.hmm	CDS	24158	26176	.	+	0	gene_id "3544_g"; transcript_id "3544_t";
NODE_10	GeneMark.hmm	stop_codon	26174	26176	.	+	0	gene_id "3544_g"; transcript_id "3544_t";
NODE_10	GeneMark.hmm	gene	28332	34884	.	+	.	gene_id "3545_g"
NODE_10	GeneMark.hmm	CDS	28332	28649	.	+	0	gene_id "3545_g"; transcript_id "3545_t";
NODE_10	GeneMark.hmm	start_codon	28332	28334	.	+	0	gene_id "3545_g"; transcript_id "3545_t";
NODE_10	GeneMark.hmm	exon	28332	28649	0	+	.	gene_id "3545_g"; transcript_id "3545_t";
NODE_10	GeneMark.hmm	CDS	28757	28909	.	+	0	gene_id "3545_g"; transcript_id "3545_t";
NODE_10	GeneMark.hmm	exon	28757	28909	0	+	.	gene_id "3545_g"; transcript_id "3545_t";
NODE_10	GeneMark.hmm	CDS	29000	29272	.	+	0	gene_id "3545_g"; transcript_id "3545_t";
NODE_10	GeneMark.hmm	exon	29000	29272	0	+	.	gene_id "3545_g"; transcript_id "3545_t";
NODE_10	GeneMark.hmm	CDS	29355	29591	.	+	0	gene_id "3545_g"; transcript_id "3545_t";
NODE_10	GeneMark.hmm	exon	29355	29591	0	+	.	gene_id "3545_g"; transcript_id "3545_t";
NODE_10	GeneMark.hmm	CDS	29682	34886	.	+	0	gene_id "3545_g"; transcript_id "3545_t";
NODE_10	GeneMark.hmm	exon	29682	34886	0	+	.	gene_id "3545_g"; transcript_id "3545_t";
NODE_10	GeneMark.hmm	stop_codon	34884	34886	.	+	0	gene_id "3545_g"; transcript_id "3545_t";
NODE_10	GeneMark.hmm	gene	35301	36492	.	+	.	gene_id "3546_g"
NODE_10	GeneMark.hmm	start_codon	35301	35303	.	+	0	gene_id "3546_g"; transcript_id "3546_t";
NODE_10	GeneMark.hmm	CDS	35301	35438	.	+	0	gene_id "3546_g"; transcript_id "3546_t";
NODE_10	GeneMark.hmm	exon	35301	35438	0	+	.	gene_id "3546_g"; transcript_id "3546_t";
NODE_10	GeneMark.hmm	CDS	35667	36494	.	+	0	gene_id "3546_g"; transcript_id "3546_t";
NODE_10	GeneMark.hmm	exon	35667	36494	0	+	.	gene_id "3546_g"; transcript_id "3546_t";
NODE_10	GeneMark.hmm	stop_codon	36492	36494	.	+	0	gene_id "3546_g"; transcript_id "3546_t";
NODE_10	GeneMark.hmm	gene	36726	37095	.	-	.	gene_id "3547_g"
NODE_10	GeneMark.hmm	CDS	36726	36814	.	-	2	gene_id "3547_g"; transcript_id "3547_t";
NODE_10	GeneMark.hmm	stop_codon	36726	36728	.	-	0	gene_id "3547_g"; transcript_id "3547_t";
NODE_10	GeneMark.hmm	exon	36726	36814	0	-	.	gene_id "3547_g"; transcript_id "3547_t";
NODE_10	GeneMark.hmm	CDS	36905	36976	.	-	2	gene_id "3547_g"; transcript_id "3547_t";
NODE_10	GeneMark.hmm	exon	36905	36976	0	-	.	gene_id "3547_g"; transcript_id "3547_t";
NODE_10	GeneMark.hmm	exon	37043	37097	0	-	.	gene_id "3547_g"; transcript_id "3547_t";
NODE_10	GeneMark.hmm	CDS	37043	37097	.	-	0	gene_id "3547_g"; transcript_id "3547_t";
NODE_10	GeneMark.hmm	start_codon	37095	37097	.	-	0	gene_id "3547_g"; transcript_id "3547_t";
NODE_10	GeneMark.hmm	exon	39729	40592	0	+	.	gene_id "3548_g"; transcript_id "3548_t";
NODE_10	GeneMark.hmm	gene	39729	40592	.	+	.	gene_id "3548_g"
NODE_10	GeneMark.hmm	start_codon	39729	39731	.	+	0	gene_id "3548_g"; transcript_id "3548_t";
NODE_10	GeneMark.hmm	CDS	39729	40592	.	+	0	gene_id "3548_g"; transcript_id "3548_t";
NODE_10	GeneMark.hmm	stop_codon	40590	40592	.	+	0	gene_id "3548_g"; transcript_id "3548_t";
NODE_10	GeneMark.hmm	gene	42115	44443	.	-	.	gene_id "3549_g"
NODE_10	GeneMark.hmm	exon	42115	42208	0	-	.	gene_id "3549_g"; transcript_id "3549_t";
NODE_10	GeneMark.hmm	stop_codon	42115	42117	.	-	0	gene_id "3549_g"; transcript_id "3549_t";
NODE_10	GeneMark.hmm	CDS	42115	42208	.	-	1	gene_id "3549_g"; transcript_id "3549_t";
NODE_10	GeneMark.hmm	exon	42276	42785	0	-	.	gene_id "3549_g"; transcript_id "3549_t";
NODE_10	GeneMark.hmm	CDS	42276	42785	.	-	1	gene_id "3549_g"; transcript_id "3549_t";
NODE_10	GeneMark.hmm	exon	42854	43059	0	-	.	gene_id "3549_g"; transcript_id "3549_t";
NODE_10	GeneMark.hmm	CDS	42854	43059	.	-	0	gene_id "3549_g"; transcript_id "3549_t";
NODE_10	GeneMark.hmm	CDS	43141	44445	.	-	0	gene_id "3549_g"; transcript_id "3549_t";
NODE_10	GeneMark.hmm	exon	43141	44445	0	-	.	gene_id "3549_g"; transcript_id "3549_t";
NODE_10	GeneMark.hmm	start_codon	44443	44445	.	-	0	gene_id "3549_g"; transcript_id "3549_t";
NODE_10	GeneMark.hmm	CDS	44998	45095	.	+	0	gene_id "3550_g"; transcript_id "3550_t";
NODE_10	GeneMark.hmm	gene	44998	46880	.	+	.	gene_id "3550_g"
NODE_10	GeneMark.hmm	exon	44998	45095	0	+	.	gene_id "3550_g"; transcript_id "3550_t";
NODE_10	GeneMark.hmm	start_codon	44998	45000	.	+	0	gene_id "3550_g"; transcript_id "3550_t";
NODE_10	GeneMark.hmm	CDS	45198	45253	.	+	1	gene_id "3550_g"; transcript_id "3550_t";
NODE_10	GeneMark.hmm	exon	45198	45253	0	+	.	gene_id "3550_g"; transcript_id "3550_t";
NODE_10	GeneMark.hmm	CDS	45432	45511	.	+	2	gene_id "3550_g"; transcript_id "3550_t";
NODE_10	GeneMark.hmm	exon	45432	45511	0	+	.	gene_id "3550_g"; transcript_id "3550_t";
NODE_10	GeneMark.hmm	CDS	45646	45744	.	+	0	gene_id "3550_g"; transcript_id "3550_t";
NODE_10	GeneMark.hmm	exon	45646	45744	0	+	.	gene_id "3550_g"; transcript_id "3550_t";
NODE_10	GeneMark.hmm	CDS	45860	45948	.	+	0	gene_id "3550_g"; transcript_id "3550_t";
NODE_10	GeneMark.hmm	exon	45860	45948	0	+	.	gene_id "3550_g"; transcript_id "3550_t";
NODE_10	GeneMark.hmm	CDS	46040	46153	.	+	1	gene_id "3550_g"; transcript_id "3550_t";
NODE_10	GeneMark.hmm	exon	46040	46153	0	+	.	gene_id "3550_g"; transcript_id "3550_t";
NODE_10	GeneMark.hmm	exon	46256	46326	0	+	.	gene_id "3550_g"; transcript_id "3550_t";
NODE_10	GeneMark.hmm	CDS	46256	46326	.	+	1	gene_id "3550_g"; transcript_id "3550_t";
NODE_10	GeneMark.hmm	CDS	46437	46882	.	+	2	gene_id "3550_g"; transcript_id "3550_t";
NODE_10	GeneMark.hmm	exon	46437	46882	0	+	.	gene_id "3550_g"; transcript_id "3550_t";
NODE_10	GeneMark.hmm	stop_codon	46880	46882	.	+	0	gene_id "3550_g"; transcript_id "3550_t";
NODE_10	GeneMark.hmm	gene	47039	48079	.	+	.	gene_id "3551_g"
NODE_10	GeneMark.hmm	CDS	47039	47622	.	+	0	gene_id "3551_g"; transcript_id "3551_t";
NODE_10	GeneMark.hmm	start_codon	47039	47041	.	+	0	gene_id "3551_g"; transcript_id "3551_t";
NODE_10	GeneMark.hmm	exon	47039	47622	0	+	.	gene_id "3551_g"; transcript_id "3551_t";
NODE_10	GeneMark.hmm	CDS	47717	47906	.	+	1	gene_id "3551_g"; transcript_id "3551_t";
NODE_10	GeneMark.hmm	exon	47717	47906	0	+	.	gene_id "3551_g"; transcript_id "3551_t";
NODE_10	GeneMark.hmm	exon	48016	48081	0	+	.	gene_id "3551_g"; transcript_id "3551_t";
NODE_10	GeneMark.hmm	CDS	48016	48081	.	+	0	gene_id "3551_g"; transcript_id "3551_t";
NODE_10	GeneMark.hmm	stop_codon	48079	48081	.	+	0	gene_id "3551_g"; transcript_id "3551_t";
NODE_10	GeneMark.hmm	gene	48875	54238	.	+	.	gene_id "3552_g"
NODE_10	GeneMark.hmm	exon	48875	48916	0	+	.	gene_id "3552_g"; transcript_id "3552_t";
NODE_10	GeneMark.hmm	start_codon	48875	48877	.	+	0	gene_id "3552_g"; transcript_id "3552_t";
NODE_10	GeneMark.hmm	CDS	48875	48916	.	+	0	gene_id "3552_g"; transcript_id "3552_t";
NODE_10	GeneMark.hmm	exon	49114	54240	0	+	.	gene_id "3552_g"; transcript_id "3552_t";
NODE_10	GeneMark.hmm	CDS	49114	54240	.	+	0	gene_id "3552_g"; transcript_id "3552_t";
NODE_10	GeneMark.hmm	stop_codon	54238	54240	.	+	0	gene_id "3552_g"; transcript_id "3552_t";
NODE_10	GeneMark.hmm	exon	54810	56519	0	+	.	gene_id "3553_g"; transcript_id "3553_t";
NODE_10	GeneMark.hmm	start_codon	54810	54812	.	+	0	gene_id "3553_g"; transcript_id "3553_t";
NODE_10	GeneMark.hmm	CDS	54810	56519	.	+	0	gene_id "3553_g"; transcript_id "3553_t";
NODE_10	GeneMark.hmm	gene	54810	59508	.	+	.	gene_id "3553_g"
NODE_10	GeneMark.hmm	exon	56835	59510	0	+	.	gene_id "3553_g"; transcript_id "3553_t";
NODE_10	GeneMark.hmm	CDS	56835	59510	.	+	0	gene_id "3553_g"; transcript_id "3553_t";
NODE_10	GeneMark.hmm	stop_codon	59508	59510	.	+	0	gene_id "3553_g"; transcript_id "3553_t";
NODE_10	GeneMark.hmm	stop_codon	59533	59535	.	-	0	gene_id "3554_g"; transcript_id "3554_t";
NODE_10	GeneMark.hmm	gene	59533	59818	.	-	.	gene_id "3554_g"
NODE_10	GeneMark.hmm	exon	59533	59637	0	-	.	gene_id "3554_g"; transcript_id "3554_t";
NODE_10	GeneMark.hmm	CDS	59533	59637	.	-	0	gene_id "3554_g"; transcript_id "3554_t";
NODE_10	GeneMark.hmm	CDS	59701	59820	.	-	0	gene_id "3554_g"; transcript_id "3554_t";
NODE_10	GeneMark.hmm	exon	59701	59820	0	-	.	gene_id "3554_g"; transcript_id "3554_t";
NODE_10	GeneMark.hmm	start_codon	59818	59820	.	-	0	gene_id "3554_g"; transcript_id "3554_t";
NODE_10	GeneMark.hmm	exon	60637	60705	0	-	.	gene_id "3555_g"; transcript_id "3555_t";
NODE_10	GeneMark.hmm	stop_codon	60637	60639	.	-	0	gene_id "3555_g"; transcript_id "3555_t";
NODE_10	GeneMark.hmm	CDS	60637	60705	.	-	0	gene_id "3555_g"; transcript_id "3555_t";
NODE_10	GeneMark.hmm	gene	60637	61170	.	-	.	gene_id "3555_g"
NODE_10	GeneMark.hmm	exon	60776	60837	0	-	.	gene_id "3555_g"; transcript_id "3555_t";
NODE_10	GeneMark.hmm	CDS	60776	60837	.	-	2	gene_id "3555_g"; transcript_id "3555_t";
NODE_10	GeneMark.hmm	exon	60915	60999	0	-	.	gene_id "3555_g"; transcript_id "3555_t";
NODE_10	GeneMark.hmm	CDS	60915	60999	.	-	0	gene_id "3555_g"; transcript_id "3555_t";
NODE_10	GeneMark.hmm	exon	61077	61172	0	-	.	gene_id "3555_g"; transcript_id "3555_t";
NODE_10	GeneMark.hmm	CDS	61077	61172	.	-	0	gene_id "3555_g"; transcript_id "3555_t";
NODE_10	GeneMark.hmm	start_codon	61170	61172	.	-	0	gene_id "3555_g"; transcript_id "3555_t";
NODE_10	GeneMark.hmm	start_codon	61485	61487	.	+	0	gene_id "3556_g"; transcript_id "3556_t";
NODE_10	GeneMark.hmm	gene	61485	62598	.	+	.	gene_id "3556_g"
NODE_10	GeneMark.hmm	CDS	61485	61561	.	+	0	gene_id "3556_g"; transcript_id "3556_t";
NODE_10	GeneMark.hmm	exon	61485	61561	0	+	.	gene_id "3556_g"; transcript_id "3556_t";
NODE_10	GeneMark.hmm	exon	61669	61887	0	+	.	gene_id "3556_g"; transcript_id "3556_t";
NODE_10	GeneMark.hmm	CDS	61669	61887	.	+	1	gene_id "3556_g"; transcript_id "3556_t";
NODE_10	GeneMark.hmm	exon	62023	62139	0	+	.	gene_id "3556_g"; transcript_id "3556_t";
NODE_10	GeneMark.hmm	CDS	62023	62139	.	+	1	gene_id "3556_g"; transcript_id "3556_t";
NODE_10	GeneMark.hmm	exon	62280	62388	0	+	.	gene_id "3556_g"; transcript_id "3556_t";
NODE_10	GeneMark.hmm	CDS	62280	62388	.	+	1	gene_id "3556_g"; transcript_id "3556_t";
NODE_10	GeneMark.hmm	CDS	62484	62600	.	+	0	gene_id "3556_g"; transcript_id "3556_t";
NODE_10	GeneMark.hmm	exon	62484	62600	0	+	.	gene_id "3556_g"; transcript_id "3556_t";
NODE_10	GeneMark.hmm	stop_codon	62598	62600	.	+	0	gene_id "3556_g"; transcript_id "3556_t";
NODE_10	GeneMark.hmm	CDS	62640	63545	.	-	0	gene_id "3557_g"; transcript_id "3557_t";
NODE_10	GeneMark.hmm	gene	62640	70718	.	-	.	gene_id "3557_g"
NODE_10	GeneMark.hmm	stop_codon	62640	62642	.	-	0	gene_id "3557_g"; transcript_id "3557_t";
NODE_10	GeneMark.hmm	exon	62640	63545	0	-	.	gene_id "3557_g"; transcript_id "3557_t";
NODE_10	GeneMark.hmm	exon	63627	63953	0	-	.	gene_id "3557_g"; transcript_id "3557_t";
NODE_10	GeneMark.hmm	CDS	63627	63953	.	-	0	gene_id "3557_g"; transcript_id "3557_t";
NODE_10	GeneMark.hmm	CDS	64019	64135	.	-	0	gene_id "3557_g"; transcript_id "3557_t";
NODE_10	GeneMark.hmm	exon	64019	64135	0	-	.	gene_id "3557_g"; transcript_id "3557_t";
NODE_10	GeneMark.hmm	CDS	64220	66949	.	-	0	gene_id "3557_g"; transcript_id "3557_t";
NODE_10	GeneMark.hmm	exon	64220	66949	0	-	.	gene_id "3557_g"; transcript_id "3557_t";
NODE_10	GeneMark.hmm	CDS	67032	67109	.	-	0	gene_id "3557_g"; transcript_id "3557_t";
NODE_10	GeneMark.hmm	exon	67032	67109	0	-	.	gene_id "3557_g"; transcript_id "3557_t";
NODE_10	GeneMark.hmm	CDS	67196	68998	.	-	0	gene_id "3557_g"; transcript_id "3557_t";
NODE_10	GeneMark.hmm	exon	67196	68998	0	-	.	gene_id "3557_g"; transcript_id "3557_t";
NODE_10	GeneMark.hmm	CDS	69072	69275	.	-	0	gene_id "3557_g"; transcript_id "3557_t";
NODE_10	GeneMark.hmm	exon	69072	69275	0	-	.	gene_id "3557_g"; transcript_id "3557_t";
NODE_10	GeneMark.hmm	CDS	69343	69441	.	-	0	gene_id "3557_g"; transcript_id "3557_t";
NODE_10	GeneMark.hmm	exon	69343	69441	0	-	.	gene_id "3557_g"; transcript_id "3557_t";
NODE_10	GeneMark.hmm	CDS	69512	70720	.	-	0	gene_id "3557_g"; transcript_id "3557_t";
NODE_10	GeneMark.hmm	exon	69512	70720	0	-	.	gene_id "3557_g"; transcript_id "3557_t";
NODE_10	GeneMark.hmm	start_codon	70718	70720	.	-	0	gene_id "3557_g"; transcript_id "3557_t";
NODE_10	GeneMark.hmm	CDS	71827	73407	.	-	0	gene_id "3558_g"; transcript_id "3558_t";
NODE_10	GeneMark.hmm	gene	71827	73407	.	-	.	gene_id "3558_g"
NODE_10	GeneMark.hmm	exon	71827	73407	0	-	.	gene_id "3558_g"; transcript_id "3558_t";
NODE_10	GeneMark.hmm	stop_codon	71827	71829	.	-	0	gene_id "3558_g"; transcript_id "3558_t";
NODE_10	GeneMark.hmm	start_codon	73405	73407	.	-	0	gene_id "3558_g"; transcript_id "3558_t";
NODE_10	GeneMark.hmm	gene	74379	74831	.	-	.	gene_id "3559_g"
NODE_10	GeneMark.hmm	CDS	74379	74831	.	-	0	gene_id "3559_g"; transcript_id "3559_t";
NODE_10	GeneMark.hmm	exon	74379	74831	0	-	.	gene_id "3559_g"; transcript_id "3559_t";
NODE_10	GeneMark.hmm	stop_codon	74379	74381	.	-	0	gene_id "3559_g"; transcript_id "3559_t";
NODE_10	GeneMark.hmm	start_codon	74829	74831	.	-	0	gene_id "3559_g"; transcript_id "3559_t";
NODE_10	GeneMark.hmm	gene	83506	83705	.	-	.	gene_id "3560_g"
NODE_10	GeneMark.hmm	exon	83506	83589	0	-	.	gene_id "3560_g"; transcript_id "3560_t";
NODE_10	GeneMark.hmm	stop_codon	83506	83508	.	-	0	gene_id "3560_g"; transcript_id "3560_t";
NODE_10	GeneMark.hmm	CDS	83506	83589	.	-	0	gene_id "3560_g"; transcript_id "3560_t";
NODE_10	GeneMark.hmm	exon	83669	83707	0	-	.	gene_id "3560_g"; transcript_id "3560_t";
NODE_10	GeneMark.hmm	CDS	83669	83707	.	-	0	gene_id "3560_g"; transcript_id "3560_t";
NODE_10	GeneMark.hmm	start_codon	83705	83707	.	-	0	gene_id "3560_g"; transcript_id "3560_t";
NODE_10	GeneMark.hmm	CDS	86360	86494	.	-	0	gene_id "3561_g"; transcript_id "3561_t";
NODE_10	GeneMark.hmm	exon	86360	86494	0	-	.	gene_id "3561_g"; transcript_id "3561_t";
NODE_10	GeneMark.hmm	stop_codon	86360	86362	.	-	0	gene_id "3561_g"; transcript_id "3561_t";
NODE_10	GeneMark.hmm	gene	86360	87025	.	-	.	gene_id "3561_g"
NODE_10	GeneMark.hmm	exon	86902	87027	0	-	.	gene_id "3561_g"; transcript_id "3561_t";
NODE_10	GeneMark.hmm	CDS	86902	87027	.	-	0	gene_id "3561_g"; transcript_id "3561_t";
NODE_10	GeneMark.hmm	start_codon	87025	87027	.	-	0	gene_id "3561_g"; transcript_id "3561_t";
NODE_10	GeneMark.hmm	exon	90935	91393	0	-	.	gene_id "3562_g"; transcript_id "3562_t";
NODE_10	GeneMark.hmm	stop_codon	90935	90937	.	-	0	gene_id "3562_g"; transcript_id "3562_t";
NODE_10	GeneMark.hmm	CDS	90935	91393	.	-	0	gene_id "3562_g"; transcript_id "3562_t";
NODE_10	GeneMark.hmm	gene	90935	91393	.	-	.	gene_id "3562_g"
NODE_10	GeneMark.hmm	start_codon	91391	91393	.	-	0	gene_id "3562_g"; transcript_id "3562_t";
NODE_10	GeneMark.hmm	gene	94386	94709	.	-	.	gene_id "3563_g"
NODE_10	GeneMark.hmm	exon	94386	94709	0	-	.	gene_id "3563_g"; transcript_id "3563_t";
NODE_10	GeneMark.hmm	stop_codon	94386	94388	.	-	0	gene_id "3563_g"; transcript_id "3563_t";
NODE_10	GeneMark.hmm	CDS	94386	94709	.	-	0	gene_id "3563_g"; transcript_id "3563_t";
NODE_10	GeneMark.hmm	start_codon	94707	94709	.	-	0	gene_id "3563_g"; transcript_id "3563_t";
NODE_1000	GeneMark.hmm	start_codon	3269	3271	.	+	0	gene_id "7576_g"; transcript_id "7576_t";
NODE_1000	GeneMark.hmm	gene	3269	4423	.	+	.	gene_id "7576_g"
NODE_1000	GeneMark.hmm	exon	3269	4423	0	+	.	gene_id "7576_g"; transcript_id "7576_t";
NODE_1000	GeneMark.hmm	CDS	3269	4423	.	+	0	gene_id "7576_g"; transcript_id "7576_t";
NODE_1000	GeneMark.hmm	stop_codon	4421	4423	.	+	0	gene_id "7576_g"; transcript_id "7576_t";
NODE_1000	GeneMark.hmm	exon	8574	10889	0	+	.	gene_id "7577_g"; transcript_id "7577_t";
NODE_1000	GeneMark.hmm	start_codon	8574	8576	.	+	0	gene_id "7577_g"; transcript_id "7577_t";
NODE_1000	GeneMark.hmm	CDS	8574	10889	.	+	0	gene_id "7577_g"; transcript_id "7577_t";
NODE_1000	GeneMark.hmm	gene	8574	11421	.	+	.	gene_id "7577_g"
NODE_1000	GeneMark.hmm	exon	10965	11423	0	+	.	gene_id "7577_g"; transcript_id "7577_t";
NODE_1000	GeneMark.hmm	CDS	10965	11423	.	+	0	gene_id "7577_g"; transcript_id "7577_t";
NODE_1000	GeneMark.hmm	stop_codon	11421	11423	.	+	0	gene_id "7577_g"; transcript_id "7577_t";
NODE_1000	GeneMark.hmm	exon	11685	11987	0	-	.	gene_id "7578_g"; transcript_id "7578_t";
NODE_1000	GeneMark.hmm	stop_codon	11685	11687	.	-	0	gene_id "7578_g"; transcript_id "7578_t";
NODE_1000	GeneMark.hmm	CDS	11685	11987	.	-	0	gene_id "7578_g"; transcript_id "7578_t";
NODE_1000	GeneMark.hmm	gene	11685	13000	.	-	.	gene_id "7578_g"
NODE_1000	GeneMark.hmm	exon	12072	12241	0	-	.	gene_id "7578_g"; transcript_id "7578_t";
NODE_1000	GeneMark.hmm	CDS	12072	12241	.	-	2	gene_id "7578_g"; transcript_id "7578_t";
NODE_1000	GeneMark.hmm	CDS	12864	13002	.	-	0	gene_id "7578_g"; transcript_id "7578_t";
NODE_1000	GeneMark.hmm	exon	12864	13002	0	-	.	gene_id "7578_g"; transcript_id "7578_t";
NODE_1000	GeneMark.hmm	start_codon	13000	13002	.	-	0	gene_id "7578_g"; transcript_id "7578_t";
NODE_1000	GeneMark.hmm	gene	13474	14945	.	+	.	gene_id "7579_g"
NODE_1000	GeneMark.hmm	start_codon	13474	13476	.	+	0	gene_id "7579_g"; transcript_id "7579_t";
NODE_1000	GeneMark.hmm	CDS	13474	14292	.	+	0	gene_id "7579_g"; transcript_id "7579_t";
NODE_1000	GeneMark.hmm	exon	13474	14292	0	+	.	gene_id "7579_g"; transcript_id "7579_t";
NODE_1000	GeneMark.hmm	CDS	14357	14426	.	+	0	gene_id "7579_g"; transcript_id "7579_t";
NODE_1000	GeneMark.hmm	exon	14357	14426	0	+	.	gene_id "7579_g"; transcript_id "7579_t";
NODE_1000	GeneMark.hmm	exon	14504	14661	0	+	.	gene_id "7579_g"; transcript_id "7579_t";
NODE_1000	GeneMark.hmm	CDS	14504	14661	.	+	2	gene_id "7579_g"; transcript_id "7579_t";
NODE_1000	GeneMark.hmm	exon	14771	14947	0	+	.	gene_id "7579_g"; transcript_id "7579_t";
NODE_1000	GeneMark.hmm	CDS	14771	14947	.	+	0	gene_id "7579_g"; transcript_id "7579_t";
NODE_1000	GeneMark.hmm	stop_codon	14945	14947	.	+	0	gene_id "7579_g"; transcript_id "7579_t";
NODE_1000	GeneMark.hmm	exon	15481	16990	0	+	.	gene_id "7580_g"; transcript_id "7580_t";
NODE_1000	GeneMark.hmm	start_codon	15481	15483	.	+	0	gene_id "7580_g"; transcript_id "7580_t";
NODE_1000	GeneMark.hmm	CDS	15481	16990	.	+	0	gene_id "7580_g"; transcript_id "7580_t";
NODE_1000	GeneMark.hmm	gene	15481	17402	.	+	.	gene_id "7580_g"
NODE_1000	GeneMark.hmm	exon	17070	17404	0	+	.	gene_id "7580_g"; transcript_id "7580_t";
NODE_1000	GeneMark.hmm	CDS	17070	17404	.	+	2	gene_id "7580_g"; transcript_id "7580_t";
NODE_1000	GeneMark.hmm	stop_codon	17402	17404	.	+	0	gene_id "7580_g"; transcript_id "7580_t";
NODE_10001	GeneMark.hmm	exon	12	139	0	+	.	gene_id "1_g"; transcript_id "1_t";
NODE_10001	GeneMark.hmm	CDS	12	139	.	+	2	gene_id "1_g"; transcript_id "1_t";
NODE_10001	GeneMark.hmm	gene	12	139	.	+	.	gene_id "1_g"
NODE_10001	GeneMark.hmm	stop_codon	137	139	.	+	0	gene_id "1_g"; transcript_id "1_t";
NODE_10001	GeneMark.hmm	exon	1580	1584	0	-	.	gene_id "2_g"; transcript_id "2_t";
NODE_10001	GeneMark.hmm	stop_codon	1580	1582	.	-	0	gene_id "2_g"; transcript_id "2_t";
NODE_10001	GeneMark.hmm	CDS	1580	1584	.	-	2	gene_id "2_g"; transcript_id "2_t";
NODE_10001	GeneMark.hmm	gene	1580	1856	.	-	.	gene_id "2_g"
NODE_10001	GeneMark.hmm	exon	1623	1748	0	-	.	gene_id "2_g"; transcript_id "2_t";
NODE_10001	GeneMark.hmm	CDS	1623	1748	.	-	2	gene_id "2_g"; transcript_id "2_t";
NODE_10001	GeneMark.hmm	exon	1856	1923	0	-	.	gene_id "2_g"; transcript_id "2_t";
NODE_10001	GeneMark.hmm	CDS	1856	1923	.	-	1	gene_id "2_g"; transcript_id "2_t";
NODE_10005	GeneMark.hmm	exon	38	349	0	-	.	gene_id "7751_g"; transcript_id "7751_t";
NODE_10005	GeneMark.hmm	CDS	38	349	.	-	0	gene_id "7751_g"; transcript_id "7751_t";
NODE_10005	GeneMark.hmm	gene	38	349	.	-	.	gene_id "7751_g"
NODE_1001	GeneMark.hmm	CDS	16	210	.	+	2	gene_id "8010_g"; transcript_id "8010_t";
NODE_1001	GeneMark.hmm	gene	16	436	.	+	.	gene_id "8010_g"
NODE_1001	GeneMark.hmm	exon	16	210	0	+	.	gene_id "8010_g"; transcript_id "8010_t";
NODE_1001	GeneMark.hmm	CDS	280	350	.	+	2	gene_id "8010_g"; transcript_id "8010_t";
NODE_1001	GeneMark.hmm	exon	280	350	0	+	.	gene_id "8010_g"; transcript_id "8010_t";
NODE_1001	GeneMark.hmm	exon	427	438	0	+	.	gene_id "8010_g"; transcript_id "8010_t";
NODE_1001	GeneMark.hmm	CDS	427	438	.	+	0	gene_id "8010_g"; transcript_id "8010_t";
NODE_1001	GeneMark.hmm	stop_codon	436	438	.	+	0	gene_id "8010_g"; transcript_id "8010_t";
NODE_1001	GeneMark.hmm	exon	2804	2808	0	-	.	gene_id "8011_g"; transcript_id "8011_t";
NODE_1001	GeneMark.hmm	stop_codon	2804	2806	.	-	0	gene_id "8011_g"; transcript_id "8011_t";
NODE_1001	GeneMark.hmm	CDS	2804	2808	.	-	2	gene_id "8011_g"; transcript_id "8011_t";
NODE_1001	GeneMark.hmm	gene	2804	4655	.	-	.	gene_id "8011_g"
NODE_1001	GeneMark.hmm	exon	2890	2920	0	-	.	gene_id "8011_g"; transcript_id "8011_t";
NODE_1001	GeneMark.hmm	CDS	2890	2920	.	-	0	gene_id "8011_g"; transcript_id "8011_t";
NODE_1001	GeneMark.hmm	exon	3043	3255	0	-	.	gene_id "8011_g"; transcript_id "8011_t";
NODE_1001	GeneMark.hmm	CDS	3043	3255	.	-	0	gene_id "8011_g"; transcript_id "8011_t";
NODE_1001	GeneMark.hmm	CDS	3360	3720	.	-	1	gene_id "8011_g"; transcript_id "8011_t";
NODE_1001	GeneMark.hmm	exon	3360	3720	0	-	.	gene_id "8011_g"; transcript_id "8011_t";
NODE_1001	GeneMark.hmm	exon	3842	4008	0	-	.	gene_id "8011_g"; transcript_id "8011_t";
NODE_1001	GeneMark.hmm	CDS	3842	4008	.	-	0	gene_id "8011_g"; transcript_id "8011_t";
NODE_1001	GeneMark.hmm	CDS	4148	4657	.	-	0	gene_id "8011_g"; transcript_id "8011_t";
NODE_1001	GeneMark.hmm	exon	4148	4657	0	-	.	gene_id "8011_g"; transcript_id "8011_t";
NODE_1001	GeneMark.hmm	start_codon	4655	4657	.	-	0	gene_id "8011_g"; transcript_id "8011_t";
NODE_1001	GeneMark.hmm	start_codon	8535	8537	.	+	0	gene_id "8012_g"; transcript_id "8012_t";
NODE_1001	GeneMark.hmm	CDS	8535	9086	.	+	0	gene_id "8012_g"; transcript_id "8012_t";
NODE_1001	GeneMark.hmm	exon	8535	9086	0	+	.	gene_id "8012_g"; transcript_id "8012_t";
NODE_1001	GeneMark.hmm	gene	8535	9086	.	+	.	gene_id "8012_g"
NODE_1001	GeneMark.hmm	stop_codon	9084	9086	.	+	0	gene_id "8012_g"; transcript_id "8012_t";
NODE_1001	GeneMark.hmm	exon	15210	15557	0	-	.	gene_id "8013_g"; transcript_id "8013_t";
NODE_1001	GeneMark.hmm	stop_codon	15210	15212	.	-	0	gene_id "8013_g"; transcript_id "8013_t";
NODE_1001	GeneMark.hmm	CDS	15210	15557	.	-	0	gene_id "8013_g"; transcript_id "8013_t";
NODE_1001	GeneMark.hmm	gene	15210	15557	.	-	.	gene_id "8013_g"
NODE_1001	GeneMark.hmm	start_codon	15555	15557	.	-	0	gene_id "8013_g"; transcript_id "8013_t";
NODE_1001	GeneMark.hmm	gene	17616	17706	.	-	.	gene_id "8014_g"
NODE_1001	GeneMark.hmm	CDS	17616	17619	.	-	1	gene_id "8014_g"; transcript_id "8014_t";
NODE_1001	GeneMark.hmm	stop_codon	17616	17618	.	-	0	gene_id "8014_g"; transcript_id "8014_t";
NODE_1001	GeneMark.hmm	exon	17616	17619	0	-	.	gene_id "8014_g"; transcript_id "8014_t";
NODE_1001	GeneMark.hmm	CDS	17706	17953	.	-	0	gene_id "8014_g"; transcript_id "8014_t";
NODE_1001	GeneMark.hmm	exon	17706	17953	0	-	.	gene_id "8014_g"; transcript_id "8014_t";
NODE_10011	GeneMark.hmm	exon	174	1991	0	+	.	gene_id "4165_g"; transcript_id "4165_t";
NODE_10011	GeneMark.hmm	start_codon	174	176	.	+	0	gene_id "4165_g"; transcript_id "4165_t";
NODE_10011	GeneMark.hmm	CDS	174	1991	.	+	0	gene_id "4165_g"; transcript_id "4165_t";
NODE_10011	GeneMark.hmm	gene	174	1991	.	+	.	gene_id "4165_g"
NODE_10017	GeneMark.hmm	exon	222	986	0	-	.	gene_id "6266_g"; transcript_id "6266_t";
NODE_10017	GeneMark.hmm	stop_codon	222	224	.	-	0	gene_id "6266_g"; transcript_id "6266_t";
NODE_10017	GeneMark.hmm	CDS	222	986	.	-	0	gene_id "6266_g"; transcript_id "6266_t";
NODE_10017	GeneMark.hmm	gene	222	986	.	-	.	gene_id "6266_g"
NODE_10017	GeneMark.hmm	start_codon	984	986	.	-	0	gene_id "6266_g"; transcript_id "6266_t";
NODE_10017	GeneMark.hmm	exon	1023	1676	0	-	.	gene_id "6267_g"; transcript_id "6267_t";
NODE_10017	GeneMark.hmm	stop_codon	1023	1025	.	-	0	gene_id "6267_g"; transcript_id "6267_t";
NODE_10017	GeneMark.hmm	CDS	1023	1676	.	-	0	gene_id "6267_g"; transcript_id "6267_t";
NODE_10017	GeneMark.hmm	gene	1023	1732	.	-	.	gene_id "6267_g"
NODE_10017	GeneMark.hmm	exon	1732	1944	0	-	.	gene_id "6267_g"; transcript_id "6267_t";
NODE_10017	GeneMark.hmm	CDS	1732	1944	.	-	0	gene_id "6267_g"; transcript_id "6267_t";
NODE_10019	GeneMark.hmm	exon	1380	1518	0	+	.	gene_id "3604_g"; transcript_id "3604_t";
NODE_10019	GeneMark.hmm	start_codon	1380	1382	.	+	0	gene_id "3604_g"; transcript_id "3604_t";
NODE_10019	GeneMark.hmm	CDS	1380	1518	.	+	0	gene_id "3604_g"; transcript_id "3604_t";
NODE_10019	GeneMark.hmm	gene	1380	1518	.	+	.	gene_id "3604_g"
NODE_10032	GeneMark.hmm	exon	1308	1997	0	-	.	gene_id "7297_g"; transcript_id "7297_t";
NODE_10032	GeneMark.hmm	CDS	1308	1997	.	-	0	gene_id "7297_g"; transcript_id "7297_t";
NODE_10032	GeneMark.hmm	gene	1308	1997	.	-	.	gene_id "7297_g"
NODE_10038	GeneMark.hmm	exon	1056	1520	0	+	.	gene_id "419_g"; transcript_id "419_t";
NODE_10038	GeneMark.hmm	start_codon	1056	1058	.	+	0	gene_id "419_g"; transcript_id "419_t";
NODE_10038	GeneMark.hmm	CDS	1056	1520	.	+	0	gene_id "419_g"; transcript_id "419_t";
NODE_10038	GeneMark.hmm	gene	1056	1520	.	+	.	gene_id "419_g"
NODE_10039	GeneMark.hmm	exon	426	1941	0	+	.	gene_id "2245_g"; transcript_id "2245_t";
NODE_10039	GeneMark.hmm	start_codon	426	428	.	+	0	gene_id "2245_g"; transcript_id "2245_t";
NODE_10039	GeneMark.hmm	CDS	426	1941	.	+	0	gene_id "2245_g"; transcript_id "2245_t";
NODE_10039	GeneMark.hmm	gene	426	1941	.	+	.	gene_id "2245_g"
NODE_10043	GeneMark.hmm	exon	342	510	0	+	.	gene_id "7258_g"; transcript_id "7258_t";
NODE_10043	GeneMark.hmm	CDS	342	510	.	+	0	gene_id "7258_g"; transcript_id "7258_t";
NODE_10043	GeneMark.hmm	gene	342	837	.	+	.	gene_id "7258_g"
NODE_10043	GeneMark.hmm	exon	655	839	0	+	.	gene_id "7258_g"; transcript_id "7258_t";
NODE_10043	GeneMark.hmm	CDS	655	839	.	+	2	gene_id "7258_g"; transcript_id "7258_t";
NODE_10043	GeneMark.hmm	stop_codon	837	839	.	+	0	gene_id "7258_g"; transcript_id "7258_t";
NODE_10051	GeneMark.hmm	exon	452	1067	0	+	.	gene_id "9014_g"; transcript_id "9014_t";
NODE_10051	GeneMark.hmm	CDS	452	1067	.	+	2	gene_id "9014_g"; transcript_id "9014_t";
NODE_10051	GeneMark.hmm	gene	452	1509	.	+	.	gene_id "9014_g"
NODE_10051	GeneMark.hmm	exon	1509	1954	0	+	.	gene_id "9014_g"; transcript_id "9014_t";
NODE_10051	GeneMark.hmm	CDS	1509	1954	.	+	1	gene_id "9014_g"; transcript_id "9014_t";
NODE_10056	GeneMark.hmm	exon	328	464	0	-	.	gene_id "5136_g"; transcript_id "5136_t";
NODE_10056	GeneMark.hmm	CDS	328	464	.	-	2	gene_id "5136_g"; transcript_id "5136_t";
NODE_10056	GeneMark.hmm	gene	328	1431	.	-	.	gene_id "5136_g"
NODE_10056	GeneMark.hmm	exon	1431	1557	0	-	.	gene_id "5136_g"; transcript_id "5136_t";
NODE_10056	GeneMark.hmm	CDS	1431	1557	.	-	0	gene_id "5136_g"; transcript_id "5136_t";
NODE_10064	GeneMark.hmm	exon	1422	1800	0	-	.	gene_id "2146_g"; transcript_id "2146_t";
NODE_10064	GeneMark.hmm	CDS	1422	1800	.	-	0	gene_id "2146_g"; transcript_id "2146_t";
NODE_10064	GeneMark.hmm	gene	1422	1860	.	-	.	gene_id "2146_g"
NODE_10064	GeneMark.hmm	exon	1860	1994	0	-	.	gene_id "2146_g"; transcript_id "2146_t";
NODE_10064	GeneMark.hmm	CDS	1860	1994	.	-	0	gene_id "2146_g"; transcript_id "2146_t";
NODE_10069	GeneMark.hmm	exon	133	181	0	-	.	gene_id "4970_g"; transcript_id "4970_t";
NODE_10069	GeneMark.hmm	CDS	133	181	.	-	0	gene_id "4970_g"; transcript_id "4970_t";
NODE_10069	GeneMark.hmm	gene	133	756	.	-	.	gene_id "4970_g"
NODE_10069	GeneMark.hmm	exon	255	758	0	-	.	gene_id "4970_g"; transcript_id "4970_t";
NODE_10069	GeneMark.hmm	CDS	255	758	.	-	0	gene_id "4970_g"; transcript_id "4970_t";
NODE_10069	GeneMark.hmm	start_codon	756	758	.	-	0	gene_id "4970_g"; transcript_id "4970_t";
NODE_10076	GeneMark.hmm	exon	47	697	0	-	.	gene_id "6006_g"; transcript_id "6006_t";
NODE_10076	GeneMark.hmm	CDS	47	697	.	-	0	gene_id "6006_g"; transcript_id "6006_t";
NODE_10076	GeneMark.hmm	gene	47	697	.	-	.	gene_id "6006_g"
NODE_10076	GeneMark.hmm	start_codon	695	697	.	-	0	gene_id "6006_g"; transcript_id "6006_t";
NODE_10076	GeneMark.hmm	exon	866	1236	0	-	.	gene_id "6007_g"; transcript_id "6007_t";
NODE_10076	GeneMark.hmm	stop_codon	866	868	.	-	0	gene_id "6007_g"; transcript_id "6007_t";
NODE_10076	GeneMark.hmm	CDS	866	1236	.	-	2	gene_id "6007_g"; transcript_id "6007_t";
NODE_10076	GeneMark.hmm	gene	866	1863	.	-	.	gene_id "6007_g"
NODE_10076	GeneMark.hmm	exon	1325	1505	0	-	.	gene_id "6007_g"; transcript_id "6007_t";
NODE_10076	GeneMark.hmm	CDS	1325	1505	.	-	0	gene_id "6007_g"; transcript_id "6007_t";
NODE_10076	GeneMark.hmm	exon	1578	1778	0	-	.	gene_id "6007_g"; transcript_id "6007_t";
NODE_10076	GeneMark.hmm	CDS	1578	1778	.	-	0	gene_id "6007_g"; transcript_id "6007_t";
NODE_10076	GeneMark.hmm	exon	1863	1907	0	-	.	gene_id "6007_g"; transcript_id "6007_t";
NODE_10076	GeneMark.hmm	CDS	1863	1907	.	-	0	gene_id "6007_g"; transcript_id "6007_t";
NODE_10077	GeneMark.hmm	exon	250	594	0	-	.	gene_id "3191_g"; transcript_id "3191_t";
NODE_10077	GeneMark.hmm	stop_codon	250	252	.	-	0	gene_id "3191_g"; transcript_id "3191_t";
NODE_10077	GeneMark.hmm	CDS	250	594	.	-	0	gene_id "3191_g"; transcript_id "3191_t";
NODE_10077	GeneMark.hmm	gene	250	594	.	-	.	gene_id "3191_g"
NODE_10077	GeneMark.hmm	start_codon	592	594	.	-	0	gene_id "3191_g"; transcript_id "3191_t";
NODE_10089	GeneMark.hmm	exon	1074	1199	0	-	.	gene_id "3498_g"; transcript_id "3498_t";
NODE_10089	GeneMark.hmm	stop_codon	1074	1076	.	-	0	gene_id "3498_g"; transcript_id "3498_t";
NODE_10089	GeneMark.hmm	CDS	1074	1199	.	-	0	gene_id "3498_g"; transcript_id "3498_t";
NODE_10089	GeneMark.hmm	gene	1074	1293	.	-	.	gene_id "3498_g"
NODE_10089	GeneMark.hmm	exon	1293	1318	0	-	.	gene_id "3498_g"; transcript_id "3498_t";
NODE_10089	GeneMark.hmm	CDS	1293	1318	.	-	2	gene_id "3498_g"; transcript_id "3498_t";
NODE_10096	GeneMark.hmm	exon	25	176	0	-	.	gene_id "407_g"; transcript_id "407_t";
NODE_10096	GeneMark.hmm	CDS	25	176	.	-	2	gene_id "407_g"; transcript_id "407_t";
NODE_10096	GeneMark.hmm	gene	25	1783	.	-	.	gene_id "407_g"
NODE_10096	GeneMark.hmm	exon	1123	1597	0	-	.	gene_id "407_g"; transcript_id "407_t";
NODE_10096	GeneMark.hmm	CDS	1123	1597	.	-	0	gene_id "407_g"; transcript_id "407_t";
NODE_10096	GeneMark.hmm	exon	1783	1974	0	-	.	gene_id "407_g"; transcript_id "407_t";
NODE_10096	GeneMark.hmm	CDS	1783	1974	.	-	0	gene_id "407_g"; transcript_id "407_t";
NODE_10098	GeneMark.hmm	exon	996	1100	0	-	.	gene_id "2163_g"; transcript_id "2163_t";
NODE_10098	GeneMark.hmm	CDS	996	1100	.	-	0	gene_id "2163_g"; transcript_id "2163_t";
NODE_10098	GeneMark.hmm	gene	996	1307	.	-	.	gene_id "2163_g"
NODE_10098	GeneMark.hmm	exon	1186	1251	0	-	.	gene_id "2163_g"; transcript_id "2163_t";
NODE_10098	GeneMark.hmm	CDS	1186	1251	.	-	0	gene_id "2163_g"; transcript_id "2163_t";
NODE_10098	GeneMark.hmm	exon	1307	1504	0	-	.	gene_id "2163_g"; transcript_id "2163_t";
NODE_10098	GeneMark.hmm	CDS	1307	1504	.	-	0	gene_id "2163_g"; transcript_id "2163_t";
NODE_10099	GeneMark.hmm	exon	226	568	0	-	.	gene_id "6036_g"; transcript_id "6036_t";
NODE_10099	GeneMark.hmm	CDS	226	568	.	-	1	gene_id "6036_g"; transcript_id "6036_t";
NODE_10099	GeneMark.hmm	gene	226	1046	.	-	.	gene_id "6036_g"
NODE_10099	GeneMark.hmm	exon	659	935	0	-	.	gene_id "6036_g"; transcript_id "6036_t";
NODE_10099	GeneMark.hmm	CDS	659	935	.	-	2	gene_id "6036_g"; transcript_id "6036_t";
NODE_10099	GeneMark.hmm	exon	1046	1960	0	-	.	gene_id "6036_g"; transcript_id "6036_t";
NODE_10099	GeneMark.hmm	CDS	1046	1960	.	-	2	gene_id "6036_g"; transcript_id "6036_t";
NODE_101	GeneMark.hmm	CDS	22	1021	.	+	1	gene_id "1236_g"; transcript_id "1236_t";
NODE_101	GeneMark.hmm	gene	22	1708	.	+	.	gene_id "1236_g"
NODE_101	GeneMark.hmm	exon	22	1021	0	+	.	gene_id "1236_g"; transcript_id "1236_t";
NODE_101	GeneMark.hmm	exon	1107	1172	0	+	.	gene_id "1236_g"; transcript_id "1236_t";
NODE_101	GeneMark.hmm	CDS	1107	1172	.	+	0	gene_id "1236_g"; transcript_id "1236_t";
NODE_101	GeneMark.hmm	exon	1291	1710	0	+	.	gene_id "1236_g"; transcript_id "1236_t";
NODE_101	GeneMark.hmm	CDS	1291	1710	.	+	0	gene_id "1236_g"; transcript_id "1236_t";
NODE_101	GeneMark.hmm	stop_codon	1708	1710	.	+	0	gene_id "1236_g"; transcript_id "1236_t";
NODE_101	GeneMark.hmm	exon	1862	2777	0	-	.	gene_id "1237_g"; transcript_id "1237_t";
NODE_101	GeneMark.hmm	stop_codon	1862	1864	.	-	0	gene_id "1237_g"; transcript_id "1237_t";
NODE_101	GeneMark.hmm	CDS	1862	2777	.	-	1	gene_id "1237_g"; transcript_id "1237_t";
NODE_101	GeneMark.hmm	gene	1862	4488	.	-	.	gene_id "1237_g"
NODE_101	GeneMark.hmm	exon	2865	2947	0	-	.	gene_id "1237_g"; transcript_id "1237_t";
NODE_101	GeneMark.hmm	CDS	2865	2947	.	-	0	gene_id "1237_g"; transcript_id "1237_t";
NODE_101	GeneMark.hmm	CDS	3018	4490	.	-	0	gene_id "1237_g"; transcript_id "1237_t";
NODE_101	GeneMark.hmm	exon	3018	4490	0	-	.	gene_id "1237_g"; transcript_id "1237_t";
NODE_101	GeneMark.hmm	start_codon	4488	4490	.	-	0	gene_id "1237_g"; transcript_id "1237_t";
NODE_101	GeneMark.hmm	exon	10327	10417	0	+	.	gene_id "1238_g"; transcript_id "1238_t";
NODE_101	GeneMark.hmm	start_codon	10327	10329	.	+	0	gene_id "1238_g"; transcript_id "1238_t";
NODE_101	GeneMark.hmm	CDS	10327	10417	.	+	0	gene_id "1238_g"; transcript_id "1238_t";
NODE_101	GeneMark.hmm	gene	10327	26258	.	+	.	gene_id "1238_g"
NODE_101	GeneMark.hmm	exon	10514	10645	0	+	.	gene_id "1238_g"; transcript_id "1238_t";
NODE_101	GeneMark.hmm	CDS	10514	10645	.	+	2	gene_id "1238_g"; transcript_id "1238_t";
NODE_101	GeneMark.hmm	CDS	10732	10793	.	+	2	gene_id "1238_g"; transcript_id "1238_t";
NODE_101	GeneMark.hmm	exon	10732	10793	0	+	.	gene_id "1238_g"; transcript_id "1238_t";
NODE_101	GeneMark.hmm	CDS	10886	10961	.	+	0	gene_id "1238_g"; transcript_id "1238_t";
NODE_101	GeneMark.hmm	exon	10886	10961	0	+	.	gene_id "1238_g"; transcript_id "1238_t";
NODE_101	GeneMark.hmm	exon	11058	11122	0	+	.	gene_id "1238_g"; transcript_id "1238_t";
NODE_101	GeneMark.hmm	CDS	11058	11122	.	+	2	gene_id "1238_g"; transcript_id "1238_t";
NODE_101	GeneMark.hmm	exon	11219	11359	0	+	.	gene_id "1238_g"; transcript_id "1238_t";
NODE_101	GeneMark.hmm	CDS	11219	11359	.	+	0	gene_id "1238_g"; transcript_id "1238_t";
NODE_101	GeneMark.hmm	exon	11445	11757	0	+	.	gene_id "1238_g"; transcript_id "1238_t";
NODE_101	GeneMark.hmm	CDS	11445	11757	.	+	0	gene_id "1238_g"; transcript_id "1238_t";
NODE_101	GeneMark.hmm	exon	11832	12094	0	+	.	gene_id "1238_g"; transcript_id "1238_t";
NODE_101	GeneMark.hmm	CDS	11832	12094	.	+	2	gene_id "1238_g"; transcript_id "1238_t";
NODE_101	GeneMark.hmm	exon	12167	14689	0	+	.	gene_id "1238_g"; transcript_id "1238_t";
NODE_101	GeneMark.hmm	CDS	12167	14689	.	+	0	gene_id "1238_g"; transcript_id "1238_t";
NODE_101	GeneMark.hmm	exon	14990	15814	0	+	.	gene_id "1238_g"; transcript_id "1238_t";
NODE_101	GeneMark.hmm	CDS	14990	15814	.	+	0	gene_id "1238_g"; transcript_id "1238_t";
NODE_101	GeneMark.hmm	CDS	15883	16045	.	+	0	gene_id "1238_g"; transcript_id "1238_t";
NODE_101	GeneMark.hmm	exon	15883	16045	0	+	.	gene_id "1238_g"; transcript_id "1238_t";
NODE_101	GeneMark.hmm	CDS	16145	19347	.	+	2	gene_id "1238_g"; transcript_id "1238_t";
NODE_101	GeneMark.hmm	exon	16145	19347	0	+	.	gene_id "1238_g"; transcript_id "1238_t";
NODE_101	GeneMark.hmm	CDS	19426	21095	.	+	0	gene_id "1238_g"; transcript_id "1238_t";
NODE_101	GeneMark.hmm	exon	19426	21095	0	+	.	gene_id "1238_g"; transcript_id "1238_t";
NODE_101	GeneMark.hmm	exon	21234	21585	0	+	.	gene_id "1238_g"; transcript_id "1238_t";
NODE_101	GeneMark.hmm	CDS	21234	21585	.	+	1	gene_id "1238_g"; transcript_id "1238_t";
NODE_101	GeneMark.hmm	CDS	21651	21690	.	+	0	gene_id "1238_g"; transcript_id "1238_t";
NODE_101	GeneMark.hmm	exon	21651	21690	0	+	.	gene_id "1238_g"; transcript_id "1238_t";
NODE_101	GeneMark.hmm	exon	22566	26260	0	+	.	gene_id "1238_g"; transcript_id "1238_t";
NODE_101	GeneMark.hmm	CDS	22566	26260	.	+	2	gene_id "1238_g"; transcript_id "1238_t";
NODE_101	GeneMark.hmm	stop_codon	26258	26260	.	+	0	gene_id "1238_g"; transcript_id "1238_t";
NODE_101	GeneMark.hmm	exon	28603	29062	0	+	.	gene_id "1239_g"; transcript_id "1239_t";
NODE_101	GeneMark.hmm	start_codon	28603	28605	.	+	0	gene_id "1239_g"; transcript_id "1239_t";
NODE_101	GeneMark.hmm	CDS	28603	29062	.	+	0	gene_id "1239_g"; transcript_id "1239_t";
NODE_101	GeneMark.hmm	gene	28603	30118	.	+	.	gene_id "1239_g"
NODE_101	GeneMark.hmm	exon	29147	29961	0	+	.	gene_id "1239_g"; transcript_id "1239_t";
NODE_101	GeneMark.hmm	CDS	29147	29961	.	+	2	gene_id "1239_g"; transcript_id "1239_t";
NODE_101	GeneMark.hmm	exon	30061	30120	0	+	.	gene_id "1239_g"; transcript_id "1239_t";
NODE_101	GeneMark.hmm	CDS	30061	30120	.	+	0	gene_id "1239_g"; transcript_id "1239_t";
NODE_101	GeneMark.hmm	stop_codon	30118	30120	.	+	0	gene_id "1239_g"; transcript_id "1239_t";
NODE_101	GeneMark.hmm	gene	33905	46301	.	-	.	gene_id "1240_g"
NODE_101	GeneMark.hmm	exon	33905	42072	0	-	.	gene_id "1240_g"; transcript_id "1240_t";
NODE_101	GeneMark.hmm	CDS	33905	42072	.	-	2	gene_id "1240_g"; transcript_id "1240_t";
NODE_101	GeneMark.hmm	stop_codon	33905	33907	.	-	0	gene_id "1240_g"; transcript_id "1240_t";
NODE_101	GeneMark.hmm	CDS	42151	46303	.	-	0	gene_id "1240_g"; transcript_id "1240_t";
NODE_101	GeneMark.hmm	exon	42151	46303	0	-	.	gene_id "1240_g"; transcript_id "1240_t";
NODE_101	GeneMark.hmm	start_codon	46301	46303	.	-	0	gene_id "1240_g"; transcript_id "1240_t";
NODE_101	GeneMark.hmm	exon	46355	46496	0	+	.	gene_id "1241_g"; transcript_id "1241_t";
NODE_101	GeneMark.hmm	start_codon	46355	46357	.	+	0	gene_id "1241_g"; transcript_id "1241_t";
NODE_101	GeneMark.hmm	CDS	46355	46496	.	+	0	gene_id "1241_g"; transcript_id "1241_t";
NODE_101	GeneMark.hmm	gene	46355	46654	.	+	.	gene_id "1241_g"
NODE_101	GeneMark.hmm	exon	46571	46656	0	+	.	gene_id "1241_g"; transcript_id "1241_t";
NODE_101	GeneMark.hmm	CDS	46571	46656	.	+	2	gene_id "1241_g"; transcript_id "1241_t";
NODE_101	GeneMark.hmm	stop_codon	46654	46656	.	+	0	gene_id "1241_g"; transcript_id "1241_t";
NODE_10102	GeneMark.hmm	exon	392	790	0	-	.	gene_id "4425_g"; transcript_id "4425_t";
NODE_10102	GeneMark.hmm	CDS	392	790	.	-	0	gene_id "4425_g"; transcript_id "4425_t";
NODE_10102	GeneMark.hmm	gene	392	1030	.	-	.	gene_id "4425_g"
NODE_10102	GeneMark.hmm	exon	898	1032	0	-	.	gene_id "4425_g"; transcript_id "4425_t";
NODE_10102	GeneMark.hmm	CDS	898	1032	.	-	0	gene_id "4425_g"; transcript_id "4425_t";
NODE_10102	GeneMark.hmm	start_codon	1030	1032	.	-	0	gene_id "4425_g"; transcript_id "4425_t";
NODE_10102	GeneMark.hmm	exon	1525	1982	0	-	.	gene_id "4426_g"; transcript_id "4426_t";
NODE_10102	GeneMark.hmm	stop_codon	1525	1527	.	-	0	gene_id "4426_g"; transcript_id "4426_t";
NODE_10102	GeneMark.hmm	CDS	1525	1982	.	-	2	gene_id "4426_g"; transcript_id "4426_t";
NODE_10102	GeneMark.hmm	gene	1525	1982	.	-	.	gene_id "4426_g"
NODE_10106	GeneMark.hmm	exon	15	693	0	+	.	gene_id "5609_g"; transcript_id "5609_t";
NODE_10106	GeneMark.hmm	CDS	15	693	.	+	1	gene_id "5609_g"; transcript_id "5609_t";
NODE_10106	GeneMark.hmm	gene	15	693	.	+	.	gene_id "5609_g"
NODE_10106	GeneMark.hmm	stop_codon	691	693	.	+	0	gene_id "5609_g"; transcript_id "5609_t";
NODE_10106	GeneMark.hmm	exon	913	1204	0	-	.	gene_id "5610_g"; transcript_id "5610_t";
NODE_10106	GeneMark.hmm	stop_codon	913	915	.	-	0	gene_id "5610_g"; transcript_id "5610_t";
NODE_10106	GeneMark.hmm	CDS	913	1204	.	-	1	gene_id "5610_g"; transcript_id "5610_t";
NODE_10106	GeneMark.hmm	gene	913	1753	.	-	.	gene_id "5610_g"
NODE_10106	GeneMark.hmm	exon	1753	1974	0	-	.	gene_id "5610_g"; transcript_id "5610_t";
NODE_10106	GeneMark.hmm	CDS	1753	1974	.	-	1	gene_id "5610_g"; transcript_id "5610_t";
NODE_10107	GeneMark.hmm	exon	524	884	0	+	.	gene_id "3852_g"; transcript_id "3852_t";
NODE_10107	GeneMark.hmm	start_codon	524	526	.	+	0	gene_id "3852_g"; transcript_id "3852_t";
NODE_10107	GeneMark.hmm	CDS	524	884	.	+	0	gene_id "3852_g"; transcript_id "3852_t";
NODE_10107	GeneMark.hmm	gene	524	1536	.	+	.	gene_id "3852_g"
NODE_10107	GeneMark.hmm	exon	1536	1972	0	+	.	gene_id "3852_g"; transcript_id "3852_t";
NODE_10107	GeneMark.hmm	CDS	1536	1972	.	+	2	gene_id "3852_g"; transcript_id "3852_t";
NODE_10108	GeneMark.hmm	exon	13	933	0	-	.	gene_id "384_g"; transcript_id "384_t";
NODE_10108	GeneMark.hmm	CDS	13	933	.	-	2	gene_id "384_g"; transcript_id "384_t";
NODE_10108	GeneMark.hmm	gene	13	1518	.	-	.	gene_id "384_g"
NODE_10108	GeneMark.hmm	exon	1518	1958	0	-	.	gene_id "384_g"; transcript_id "384_t";
NODE_10108	GeneMark.hmm	CDS	1518	1958	.	-	2	gene_id "384_g"; transcript_id "384_t";
NODE_1011	GeneMark.hmm	start_codon	121	123	.	+	0	gene_id "7721_g"; transcript_id "7721_t";
NODE_1011	GeneMark.hmm	gene	121	1320	.	+	.	gene_id "7721_g"
NODE_1011	GeneMark.hmm	exon	121	1320	0	+	.	gene_id "7721_g"; transcript_id "7721_t";
NODE_1011	GeneMark.hmm	CDS	121	1320	.	+	0	gene_id "7721_g"; transcript_id "7721_t";
NODE_1011	GeneMark.hmm	stop_codon	1318	1320	.	+	0	gene_id "7721_g"; transcript_id "7721_t";
NODE_1011	GeneMark.hmm	exon	1432	2670	0	-	.	gene_id "7722_g"; transcript_id "7722_t";
NODE_1011	GeneMark.hmm	gene	1432	2670	.	-	.	gene_id "7722_g"
NODE_1011	GeneMark.hmm	stop_codon	1432	1434	.	-	0	gene_id "7722_g"; transcript_id "7722_t";
NODE_1011	GeneMark.hmm	CDS	1432	2670	.	-	0	gene_id "7722_g"; transcript_id "7722_t";
NODE_1011	GeneMark.hmm	start_codon	2668	2670	.	-	0	gene_id "7722_g"; transcript_id "7722_t";
NODE_1011	GeneMark.hmm	exon	3945	4042	0	+	.	gene_id "7723_g"; transcript_id "7723_t";
NODE_1011	GeneMark.hmm	start_codon	3945	3947	.	+	0	gene_id "7723_g"; transcript_id "7723_t";
NODE_1011	GeneMark.hmm	CDS	3945	4042	.	+	0	gene_id "7723_g"; transcript_id "7723_t";
NODE_1011	GeneMark.hmm	gene	3945	4648	.	+	.	gene_id "7723_g"
NODE_1011	GeneMark.hmm	exon	4131	4242	0	+	.	gene_id "7723_g"; transcript_id "7723_t";
NODE_1011	GeneMark.hmm	CDS	4131	4242	.	+	1	gene_id "7723_g"; transcript_id "7723_t";
NODE_1011	GeneMark.hmm	exon	4333	4650	0	+	.	gene_id "7723_g"; transcript_id "7723_t";
NODE_1011	GeneMark.hmm	CDS	4333	4650	.	+	0	gene_id "7723_g"; transcript_id "7723_t";
NODE_1011	GeneMark.hmm	stop_codon	4648	4650	.	+	0	gene_id "7723_g"; transcript_id "7723_t";
NODE_1011	GeneMark.hmm	start_codon	5155	5157	.	+	0	gene_id "7724_g"; transcript_id "7724_t";
NODE_1011	GeneMark.hmm	gene	5155	6844	.	+	.	gene_id "7724_g"
NODE_1011	GeneMark.hmm	CDS	5155	5418	.	+	0	gene_id "7724_g"; transcript_id "7724_t";
NODE_1011	GeneMark.hmm	exon	5155	5418	0	+	.	gene_id "7724_g"; transcript_id "7724_t";
NODE_1011	GeneMark.hmm	CDS	5499	5578	.	+	0	gene_id "7724_g"; transcript_id "7724_t";
NODE_1011	GeneMark.hmm	exon	5499	5578	0	+	.	gene_id "7724_g"; transcript_id "7724_t";
NODE_1011	GeneMark.hmm	exon	5674	5746	0	+	.	gene_id "7724_g"; transcript_id "7724_t";
NODE_1011	GeneMark.hmm	CDS	5674	5746	.	+	1	gene_id "7724_g"; transcript_id "7724_t";
NODE_1011	GeneMark.hmm	exon	5819	6026	0	+	.	gene_id "7724_g"; transcript_id "7724_t";
NODE_1011	GeneMark.hmm	CDS	5819	6026	.	+	0	gene_id "7724_g"; transcript_id "7724_t";
NODE_1011	GeneMark.hmm	CDS	6105	6291	.	+	2	gene_id "7724_g"; transcript_id "7724_t";
NODE_1011	GeneMark.hmm	exon	6105	6291	0	+	.	gene_id "7724_g"; transcript_id "7724_t";
NODE_1011	GeneMark.hmm	CDS	6510	6591	.	+	1	gene_id "7724_g"; transcript_id "7724_t";
NODE_1011	GeneMark.hmm	exon	6510	6591	0	+	.	gene_id "7724_g"; transcript_id "7724_t";
NODE_1011	GeneMark.hmm	exon	6631	6846	0	+	.	gene_id "7724_g"; transcript_id "7724_t";
NODE_1011	GeneMark.hmm	CDS	6631	6846	.	+	0	gene_id "7724_g"; transcript_id "7724_t";
NODE_1011	GeneMark.hmm	stop_codon	6844	6846	.	+	0	gene_id "7724_g"; transcript_id "7724_t";
NODE_1011	GeneMark.hmm	exon	7025	7096	0	+	.	gene_id "7725_g"; transcript_id "7725_t";
NODE_1011	GeneMark.hmm	start_codon	7025	7027	.	+	0	gene_id "7725_g"; transcript_id "7725_t";
NODE_1011	GeneMark.hmm	CDS	7025	7096	.	+	0	gene_id "7725_g"; transcript_id "7725_t";
NODE_1011	GeneMark.hmm	gene	7025	7544	.	+	.	gene_id "7725_g"
NODE_1011	GeneMark.hmm	exon	7178	7546	0	+	.	gene_id "7725_g"; transcript_id "7725_t";
NODE_1011	GeneMark.hmm	CDS	7178	7546	.	+	0	gene_id "7725_g"; transcript_id "7725_t";
NODE_1011	GeneMark.hmm	stop_codon	7544	7546	.	+	0	gene_id "7725_g"; transcript_id "7725_t";
NODE_1011	GeneMark.hmm	CDS	8094	8579	.	+	0	gene_id "7726_g"; transcript_id "7726_t";
NODE_1011	GeneMark.hmm	start_codon	8094	8096	.	+	0	gene_id "7726_g"; transcript_id "7726_t";
NODE_1011	GeneMark.hmm	exon	8094	8579	0	+	.	gene_id "7726_g"; transcript_id "7726_t";
NODE_1011	GeneMark.hmm	gene	8094	8579	.	+	.	gene_id "7726_g"
NODE_1011	GeneMark.hmm	stop_codon	8577	8579	.	+	0	gene_id "7726_g"; transcript_id "7726_t";
NODE_1011	GeneMark.hmm	CDS	9525	9627	.	+	0	gene_id "7727_g"; transcript_id "7727_t";
NODE_1011	GeneMark.hmm	exon	9525	9627	0	+	.	gene_id "7727_g"; transcript_id "7727_t";
NODE_1011	GeneMark.hmm	start_codon	9525	9527	.	+	0	gene_id "7727_g"; transcript_id "7727_t";
NODE_1011	GeneMark.hmm	gene	9525	11849	.	+	.	gene_id "7727_g"
NODE_1011	GeneMark.hmm	CDS	9719	9762	.	+	2	gene_id "7727_g"; transcript_id "7727_t";
NODE_1011	GeneMark.hmm	exon	9719	9762	0	+	.	gene_id "7727_g"; transcript_id "7727_t";
NODE_1011	GeneMark.hmm	CDS	9861	9935	.	+	0	gene_id "7727_g"; transcript_id "7727_t";
NODE_1011	GeneMark.hmm	exon	9861	9935	0	+	.	gene_id "7727_g"; transcript_id "7727_t";
NODE_1011	GeneMark.hmm	CDS	10019	10219	.	+	0	gene_id "7727_g"; transcript_id "7727_t";
NODE_1011	GeneMark.hmm	exon	10019	10219	0	+	.	gene_id "7727_g"; transcript_id "7727_t";
NODE_1011	GeneMark.hmm	CDS	10292	10414	.	+	0	gene_id "7727_g"; transcript_id "7727_t";
NODE_1011	GeneMark.hmm	exon	10292	10414	0	+	.	gene_id "7727_g"; transcript_id "7727_t";
NODE_1011	GeneMark.hmm	exon	10478	10576	0	+	.	gene_id "7727_g"; transcript_id "7727_t";
NODE_1011	GeneMark.hmm	CDS	10478	10576	.	+	0	gene_id "7727_g"; transcript_id "7727_t";
NODE_1011	GeneMark.hmm	exon	10653	11195	0	+	.	gene_id "7727_g"; transcript_id "7727_t";
NODE_1011	GeneMark.hmm	CDS	10653	11195	.	+	0	gene_id "7727_g"; transcript_id "7727_t";
NODE_1011	GeneMark.hmm	CDS	11282	11851	.	+	0	gene_id "7727_g"; transcript_id "7727_t";
NODE_1011	GeneMark.hmm	exon	11282	11851	0	+	.	gene_id "7727_g"; transcript_id "7727_t";
NODE_1011	GeneMark.hmm	stop_codon	11849	11851	.	+	0	gene_id "7727_g"; transcript_id "7727_t";
NODE_1011	GeneMark.hmm	CDS	14344	14482	.	-	1	gene_id "7728_g"; transcript_id "7728_t";
NODE_1011	GeneMark.hmm	stop_codon	14344	14346	.	-	0	gene_id "7728_g"; transcript_id "7728_t";
NODE_1011	GeneMark.hmm	exon	14344	14482	0	-	.	gene_id "7728_g"; transcript_id "7728_t";
NODE_1011	GeneMark.hmm	gene	14344	14699	.	-	.	gene_id "7728_g"
NODE_1011	GeneMark.hmm	CDS	14589	14701	.	-	0	gene_id "7728_g"; transcript_id "7728_t";
NODE_1011	GeneMark.hmm	exon	14589	14701	0	-	.	gene_id "7728_g"; transcript_id "7728_t";
NODE_1011	GeneMark.hmm	start_codon	14699	14701	.	-	0	gene_id "7728_g"; transcript_id "7728_t";
NODE_10112	GeneMark.hmm	exon	290	514	0	-	.	gene_id "4349_g"; transcript_id "4349_t";
NODE_10112	GeneMark.hmm	CDS	290	514	.	-	0	gene_id "4349_g"; transcript_id "4349_t";
NODE_10112	GeneMark.hmm	gene	290	514	.	-	.	gene_id "4349_g"
NODE_10112	GeneMark.hmm	start_codon	512	514	.	-	0	gene_id "4349_g"; transcript_id "4349_t";
NODE_1012	GeneMark.hmm	start_codon	1024	1026	.	+	0	gene_id "636_g"; transcript_id "636_t";
NODE_1012	GeneMark.hmm	gene	1024	2244	.	+	.	gene_id "636_g"
NODE_1012	GeneMark.hmm	exon	1024	2244	0	+	.	gene_id "636_g"; transcript_id "636_t";
NODE_1012	GeneMark.hmm	CDS	1024	2244	.	+	0	gene_id "636_g"; transcript_id "636_t";
NODE_1012	GeneMark.hmm	stop_codon	2242	2244	.	+	0	gene_id "636_g"; transcript_id "636_t";
NODE_1012	GeneMark.hmm	exon	2932	3413	0	+	.	gene_id "637_g"; transcript_id "637_t";
NODE_1012	GeneMark.hmm	start_codon	2932	2934	.	+	0	gene_id "637_g"; transcript_id "637_t";
NODE_1012	GeneMark.hmm	CDS	2932	3413	.	+	0	gene_id "637_g"; transcript_id "637_t";
NODE_1012	GeneMark.hmm	gene	2932	4053	.	+	.	gene_id "637_g"
NODE_1012	GeneMark.hmm	exon	3767	4055	0	+	.	gene_id "637_g"; transcript_id "637_t";
NODE_1012	GeneMark.hmm	CDS	3767	4055	.	+	1	gene_id "637_g"; transcript_id "637_t";
NODE_1012	GeneMark.hmm	stop_codon	4053	4055	.	+	0	gene_id "637_g"; transcript_id "637_t";
NODE_1012	GeneMark.hmm	exon	4159	4555	0	-	.	gene_id "638_g"; transcript_id "638_t";
NODE_1012	GeneMark.hmm	stop_codon	4159	4161	.	-	0	gene_id "638_g"; transcript_id "638_t";
NODE_1012	GeneMark.hmm	CDS	4159	4555	.	-	1	gene_id "638_g"; transcript_id "638_t";
NODE_1012	GeneMark.hmm	gene	4159	5033	.	-	.	gene_id "638_g"
NODE_1012	GeneMark.hmm	CDS	4650	5035	.	-	0	gene_id "638_g"; transcript_id "638_t";
NODE_1012	GeneMark.hmm	exon	4650	5035	0	-	.	gene_id "638_g"; transcript_id "638_t";
NODE_1012	GeneMark.hmm	start_codon	5033	5035	.	-	0	gene_id "638_g"; transcript_id "638_t";
NODE_1012	GeneMark.hmm	start_codon	5711	5713	.	+	0	gene_id "639_g"; transcript_id "639_t";
NODE_1012	GeneMark.hmm	CDS	5711	7489	.	+	0	gene_id "639_g"; transcript_id "639_t";
NODE_1012	GeneMark.hmm	gene	5711	7489	.	+	.	gene_id "639_g"
NODE_1012	GeneMark.hmm	exon	5711	7489	0	+	.	gene_id "639_g"; transcript_id "639_t";
NODE_1012	GeneMark.hmm	stop_codon	7487	7489	.	+	0	gene_id "639_g"; transcript_id "639_t";
NODE_1012	GeneMark.hmm	gene	8430	8984	.	-	.	gene_id "640_g"
NODE_1012	GeneMark.hmm	CDS	8430	8984	.	-	0	gene_id "640_g"; transcript_id "640_t";
NODE_1012	GeneMark.hmm	stop_codon	8430	8432	.	-	0	gene_id "640_g"; transcript_id "640_t";
NODE_1012	GeneMark.hmm	exon	8430	8984	0	-	.	gene_id "640_g"; transcript_id "640_t";
NODE_1012	GeneMark.hmm	start_codon	8982	8984	.	-	0	gene_id "640_g"; transcript_id "640_t";
NODE_1012	GeneMark.hmm	CDS	9223	10695	.	+	0	gene_id "641_g"; transcript_id "641_t";
NODE_1012	GeneMark.hmm	gene	9223	10695	.	+	.	gene_id "641_g"
NODE_1012	GeneMark.hmm	start_codon	9223	9225	.	+	0	gene_id "641_g"; transcript_id "641_t";
NODE_1012	GeneMark.hmm	exon	9223	10695	0	+	.	gene_id "641_g"; transcript_id "641_t";
NODE_1012	GeneMark.hmm	stop_codon	10693	10695	.	+	0	gene_id "641_g"; transcript_id "641_t";
NODE_1012	GeneMark.hmm	exon	13430	13734	0	-	.	gene_id "642_g"; transcript_id "642_t";
NODE_1012	GeneMark.hmm	stop_codon	13430	13432	.	-	0	gene_id "642_g"; transcript_id "642_t";
NODE_1012	GeneMark.hmm	CDS	13430	13734	.	-	2	gene_id "642_g"; transcript_id "642_t";
NODE_1012	GeneMark.hmm	gene	13430	14977	.	-	.	gene_id "642_g"
NODE_1012	GeneMark.hmm	exon	13821	14979	0	-	.	gene_id "642_g"; transcript_id "642_t";
NODE_1012	GeneMark.hmm	CDS	13821	14979	.	-	0	gene_id "642_g"; transcript_id "642_t";
NODE_1012	GeneMark.hmm	start_codon	14977	14979	.	-	0	gene_id "642_g"; transcript_id "642_t";
NODE_1012	GeneMark.hmm	gene	17767	18628	.	-	.	gene_id "643_g"
NODE_1012	GeneMark.hmm	CDS	17767	18628	.	-	1	gene_id "643_g"; transcript_id "643_t";
NODE_1012	GeneMark.hmm	stop_codon	17767	17769	.	-	0	gene_id "643_g"; transcript_id "643_t";
NODE_1012	GeneMark.hmm	exon	17767	18628	0	-	.	gene_id "643_g"; transcript_id "643_t";
NODE_1013	GeneMark.hmm	exon	4549	4968	0	-	.	gene_id "405_g"; transcript_id "405_t";
NODE_1013	GeneMark.hmm	stop_codon	4549	4551	.	-	0	gene_id "405_g"; transcript_id "405_t";
NODE_1013	GeneMark.hmm	CDS	4549	4968	.	-	0	gene_id "405_g"; transcript_id "405_t";
NODE_1013	GeneMark.hmm	gene	4549	4968	.	-	.	gene_id "405_g"
NODE_1013	GeneMark.hmm	start_codon	4966	4968	.	-	0	gene_id "405_g"; transcript_id "405_t";
NODE_1013	GeneMark.hmm	exon	14236	15264	0	-	.	gene_id "406_g"; transcript_id "406_t";
NODE_1013	GeneMark.hmm	stop_codon	14236	14238	.	-	0	gene_id "406_g"; transcript_id "406_t";
NODE_1013	GeneMark.hmm	CDS	14236	15264	.	-	0	gene_id "406_g"; transcript_id "406_t";
NODE_1013	GeneMark.hmm	gene	14236	15264	.	-	.	gene_id "406_g"
NODE_1013	GeneMark.hmm	start_codon	15262	15264	.	-	0	gene_id "406_g"; transcript_id "406_t";
NODE_10150	GeneMark.hmm	exon	9	415	0	+	.	gene_id "8793_g"; transcript_id "8793_t";
NODE_10150	GeneMark.hmm	CDS	9	415	.	+	0	gene_id "8793_g"; transcript_id "8793_t";
NODE_10150	GeneMark.hmm	gene	9	1749	.	+	.	gene_id "8793_g"
NODE_10150	GeneMark.hmm	exon	868	1046	0	+	.	gene_id "8793_g"; transcript_id "8793_t";
NODE_10150	GeneMark.hmm	CDS	868	1046	.	+	1	gene_id "8793_g"; transcript_id "8793_t";
NODE_10150	GeneMark.hmm	exon	1749	1976	0	+	.	gene_id "8793_g"; transcript_id "8793_t";
NODE_10150	GeneMark.hmm	CDS	1749	1976	.	+	2	gene_id "8793_g"; transcript_id "8793_t";
NODE_10160	GeneMark.hmm	exon	344	481	0	+	.	gene_id "3286_g"; transcript_id "3286_t";
NODE_10160	GeneMark.hmm	start_codon	344	346	.	+	0	gene_id "3286_g"; transcript_id "3286_t";
NODE_10160	GeneMark.hmm	CDS	344	481	.	+	0	gene_id "3286_g"; transcript_id "3286_t";
NODE_10160	GeneMark.hmm	gene	344	1328	.	+	.	gene_id "3286_g"
NODE_10160	GeneMark.hmm	exon	554	1330	0	+	.	gene_id "3286_g"; transcript_id "3286_t";
NODE_10160	GeneMark.hmm	CDS	554	1330	.	+	0	gene_id "3286_g"; transcript_id "3286_t";
NODE_10160	GeneMark.hmm	stop_codon	1328	1330	.	+	0	gene_id "3286_g"; transcript_id "3286_t";
NODE_10160	GeneMark.hmm	exon	1536	1827	0	-	.	gene_id "3287_g"; transcript_id "3287_t";
NODE_10160	GeneMark.hmm	stop_codon	1536	1538	.	-	0	gene_id "3287_g"; transcript_id "3287_t";
NODE_10160	GeneMark.hmm	CDS	1536	1827	.	-	1	gene_id "3287_g"; transcript_id "3287_t";
NODE_10160	GeneMark.hmm	gene	1536	1827	.	-	.	gene_id "3287_g"
NODE_10168	GeneMark.hmm	exon	18	1228	0	-	.	gene_id "5289_g"; transcript_id "5289_t";
NODE_10168	GeneMark.hmm	CDS	18	1228	.	-	0	gene_id "5289_g"; transcript_id "5289_t";
NODE_10168	GeneMark.hmm	gene	18	1228	.	-	.	gene_id "5289_g"
NODE_10168	GeneMark.hmm	start_codon	1226	1228	.	-	0	gene_id "5289_g"; transcript_id "5289_t";
NODE_10168	GeneMark.hmm	exon	1471	1905	0	+	.	gene_id "5290_g"; transcript_id "5290_t";
NODE_10168	GeneMark.hmm	start_codon	1471	1473	.	+	0	gene_id "5290_g"; transcript_id "5290_t";
NODE_10168	GeneMark.hmm	CDS	1471	1905	.	+	0	gene_id "5290_g"; transcript_id "5290_t";
NODE_10168	GeneMark.hmm	gene	1471	1905	.	+	.	gene_id "5290_g"
NODE_1017	GeneMark.hmm	start_codon	1131	1133	.	+	0	gene_id "6572_g"; transcript_id "6572_t";
NODE_1017	GeneMark.hmm	gene	1131	7943	.	+	.	gene_id "6572_g"
NODE_1017	GeneMark.hmm	exon	1131	1409	0	+	.	gene_id "6572_g"; transcript_id "6572_t";
NODE_1017	GeneMark.hmm	CDS	1131	1409	.	+	0	gene_id "6572_g"; transcript_id "6572_t";
NODE_1017	GeneMark.hmm	CDS	2044	2077	.	+	0	gene_id "6572_g"; transcript_id "6572_t";
NODE_1017	GeneMark.hmm	exon	2044	2077	0	+	.	gene_id "6572_g"; transcript_id "6572_t";
NODE_1017	GeneMark.hmm	exon	2146	7492	0	+	.	gene_id "6572_g"; transcript_id "6572_t";
NODE_1017	GeneMark.hmm	CDS	2146	7492	.	+	2	gene_id "6572_g"; transcript_id "6572_t";
NODE_1017	GeneMark.hmm	exon	7579	7945	0	+	.	gene_id "6572_g"; transcript_id "6572_t";
NODE_1017	GeneMark.hmm	CDS	7579	7945	.	+	1	gene_id "6572_g"; transcript_id "6572_t";
NODE_1017	GeneMark.hmm	stop_codon	7943	7945	.	+	0	gene_id "6572_g"; transcript_id "6572_t";
NODE_1017	GeneMark.hmm	CDS	8090	9931	.	-	0	gene_id "6573_g"; transcript_id "6573_t";
NODE_1017	GeneMark.hmm	gene	8090	9931	.	-	.	gene_id "6573_g"
NODE_1017	GeneMark.hmm	stop_codon	8090	8092	.	-	0	gene_id "6573_g"; transcript_id "6573_t";
NODE_1017	GeneMark.hmm	exon	8090	9931	0	-	.	gene_id "6573_g"; transcript_id "6573_t";
NODE_1017	GeneMark.hmm	start_codon	9929	9931	.	-	0	gene_id "6573_g"; transcript_id "6573_t";
NODE_1017	GeneMark.hmm	exon	11129	14821	0	-	.	gene_id "6574_g"; transcript_id "6574_t";
NODE_1017	GeneMark.hmm	stop_codon	11129	11131	.	-	0	gene_id "6574_g"; transcript_id "6574_t";
NODE_1017	GeneMark.hmm	CDS	11129	14821	.	-	0	gene_id "6574_g"; transcript_id "6574_t";
NODE_1017	GeneMark.hmm	gene	11129	14821	.	-	.	gene_id "6574_g"
NODE_1017	GeneMark.hmm	start_codon	14819	14821	.	-	0	gene_id "6574_g"; transcript_id "6574_t";
NODE_1017	GeneMark.hmm	gene	15027	17293	.	+	.	gene_id "6575_g"
NODE_1017	GeneMark.hmm	CDS	15027	15302	.	+	0	gene_id "6575_g"; transcript_id "6575_t";
NODE_1017	GeneMark.hmm	start_codon	15027	15029	.	+	0	gene_id "6575_g"; transcript_id "6575_t";
NODE_1017	GeneMark.hmm	exon	15027	15302	0	+	.	gene_id "6575_g"; transcript_id "6575_t";
NODE_1017	GeneMark.hmm	CDS	15414	15566	.	+	0	gene_id "6575_g"; transcript_id "6575_t";
NODE_1017	GeneMark.hmm	exon	15414	15566	0	+	.	gene_id "6575_g"; transcript_id "6575_t";
NODE_1017	GeneMark.hmm	exon	15677	15956	0	+	.	gene_id "6575_g"; transcript_id "6575_t";
NODE_1017	GeneMark.hmm	CDS	15677	15956	.	+	0	gene_id "6575_g"; transcript_id "6575_t";
NODE_1017	GeneMark.hmm	exon	16023	16249	0	+	.	gene_id "6575_g"; transcript_id "6575_t";
NODE_1017	GeneMark.hmm	CDS	16023	16249	.	+	2	gene_id "6575_g"; transcript_id "6575_t";
NODE_1017	GeneMark.hmm	exon	16353	16367	0	+	.	gene_id "6575_g"; transcript_id "6575_t";
NODE_1017	GeneMark.hmm	CDS	16353	16367	.	+	0	gene_id "6575_g"; transcript_id "6575_t";
NODE_1017	GeneMark.hmm	exon	16440	17220	0	+	.	gene_id "6575_g"; transcript_id "6575_t";
NODE_1017	GeneMark.hmm	CDS	16440	17220	.	+	0	gene_id "6575_g"; transcript_id "6575_t";
NODE_1017	GeneMark.hmm	exon	17293	17393	0	+	.	gene_id "6575_g"; transcript_id "6575_t";
NODE_1017	GeneMark.hmm	CDS	17293	17393	.	+	2	gene_id "6575_g"; transcript_id "6575_t";
NODE_10172	GeneMark.hmm	exon	15	488	0	+	.	gene_id "4397_g"; transcript_id "4397_t";
NODE_10172	GeneMark.hmm	CDS	15	488	.	+	0	gene_id "4397_g"; transcript_id "4397_t";
NODE_10172	GeneMark.hmm	gene	15	488	.	+	.	gene_id "4397_g"
NODE_10177	GeneMark.hmm	exon	1770	1957	0	+	.	gene_id "2283_g"; transcript_id "2283_t";
NODE_10177	GeneMark.hmm	start_codon	1770	1772	.	+	0	gene_id "2283_g"; transcript_id "2283_t";
NODE_10177	GeneMark.hmm	CDS	1770	1957	.	+	0	gene_id "2283_g"; transcript_id "2283_t";
NODE_10177	GeneMark.hmm	gene	1770	1957	.	+	.	gene_id "2283_g"
NODE_1018	GeneMark.hmm	stop_codon	225	227	.	-	0	gene_id "861_g"; transcript_id "861_t";
NODE_1018	GeneMark.hmm	CDS	225	1091	.	-	0	gene_id "861_g"; transcript_id "861_t";
NODE_1018	GeneMark.hmm	exon	225	1091	0	-	.	gene_id "861_g"; transcript_id "861_t";
NODE_1018	GeneMark.hmm	gene	225	1289	.	-	.	gene_id "861_g"
NODE_1018	GeneMark.hmm	exon	1145	1291	0	-	.	gene_id "861_g"; transcript_id "861_t";
NODE_1018	GeneMark.hmm	CDS	1145	1291	.	-	0	gene_id "861_g"; transcript_id "861_t";
NODE_1018	GeneMark.hmm	start_codon	1289	1291	.	-	0	gene_id "861_g"; transcript_id "861_t";
NODE_1018	GeneMark.hmm	exon	10849	10976	0	-	.	gene_id "862_g"; transcript_id "862_t";
NODE_1018	GeneMark.hmm	stop_codon	10849	10851	.	-	0	gene_id "862_g"; transcript_id "862_t";
NODE_1018	GeneMark.hmm	CDS	10849	10976	.	-	2	gene_id "862_g"; transcript_id "862_t";
NODE_1018	GeneMark.hmm	gene	10849	11284	.	-	.	gene_id "862_g"
NODE_1018	GeneMark.hmm	exon	11055	11286	0	-	.	gene_id "862_g"; transcript_id "862_t";
NODE_1018	GeneMark.hmm	CDS	11055	11286	.	-	0	gene_id "862_g"; transcript_id "862_t";
NODE_1018	GeneMark.hmm	start_codon	11284	11286	.	-	0	gene_id "862_g"; transcript_id "862_t";
NODE_1018	GeneMark.hmm	exon	14705	15175	0	-	.	gene_id "863_g"; transcript_id "863_t";
NODE_1018	GeneMark.hmm	stop_codon	14705	14707	.	-	0	gene_id "863_g"; transcript_id "863_t";
NODE_1018	GeneMark.hmm	CDS	14705	15175	.	-	0	gene_id "863_g"; transcript_id "863_t";
NODE_1018	GeneMark.hmm	gene	14705	15175	.	-	.	gene_id "863_g"
NODE_1018	GeneMark.hmm	start_codon	15173	15175	.	-	0	gene_id "863_g"; transcript_id "863_t";
NODE_10185	GeneMark.hmm	exon	378	507	0	+	.	gene_id "1901_g"; transcript_id "1901_t";
NODE_10185	GeneMark.hmm	CDS	378	507	.	+	1	gene_id "1901_g"; transcript_id "1901_t";
NODE_10185	GeneMark.hmm	gene	378	1632	.	+	.	gene_id "1901_g"
NODE_10185	GeneMark.hmm	exon	582	701	0	+	.	gene_id "1901_g"; transcript_id "1901_t";
NODE_10185	GeneMark.hmm	CDS	582	701	.	+	0	gene_id "1901_g"; transcript_id "1901_t";
NODE_10185	GeneMark.hmm	exon	788	964	0	+	.	gene_id "1901_g"; transcript_id "1901_t";
NODE_10185	GeneMark.hmm	CDS	788	964	.	+	0	gene_id "1901_g"; transcript_id "1901_t";
NODE_10185	GeneMark.hmm	exon	1070	1291	0	+	.	gene_id "1901_g"; transcript_id "1901_t";
NODE_10185	GeneMark.hmm	CDS	1070	1291	.	+	0	gene_id "1901_g"; transcript_id "1901_t";
NODE_10185	GeneMark.hmm	exon	1368	1634	0	+	.	gene_id "1901_g"; transcript_id "1901_t";
NODE_10185	GeneMark.hmm	CDS	1368	1634	.	+	0	gene_id "1901_g"; transcript_id "1901_t";
NODE_10185	GeneMark.hmm	stop_codon	1632	1634	.	+	0	gene_id "1901_g"; transcript_id "1901_t";
NODE_1020	GeneMark.hmm	start_codon	91	93	.	+	0	gene_id "7314_g"; transcript_id "7314_t";
NODE_1020	GeneMark.hmm	gene	91	1336	.	+	.	gene_id "7314_g"
NODE_1020	GeneMark.hmm	exon	91	443	0	+	.	gene_id "7314_g"; transcript_id "7314_t";
NODE_1020	GeneMark.hmm	CDS	91	443	.	+	0	gene_id "7314_g"; transcript_id "7314_t";
NODE_1020	GeneMark.hmm	CDS	525	1338	.	+	1	gene_id "7314_g"; transcript_id "7314_t";
NODE_1020	GeneMark.hmm	exon	525	1338	0	+	.	gene_id "7314_g"; transcript_id "7314_t";
NODE_1020	GeneMark.hmm	stop_codon	1336	1338	.	+	0	gene_id "7314_g"; transcript_id "7314_t";
NODE_1020	GeneMark.hmm	start_codon	1754	1756	.	+	0	gene_id "7315_g"; transcript_id "7315_t";
NODE_1020	GeneMark.hmm	CDS	1754	1899	.	+	0	gene_id "7315_g"; transcript_id "7315_t";
NODE_1020	GeneMark.hmm	exon	1754	1899	0	+	.	gene_id "7315_g"; transcript_id "7315_t";
NODE_1020	GeneMark.hmm	gene	1754	2281	.	+	.	gene_id "7315_g"
NODE_1020	GeneMark.hmm	exon	1986	2283	0	+	.	gene_id "7315_g"; transcript_id "7315_t";
NODE_1020	GeneMark.hmm	CDS	1986	2283	.	+	1	gene_id "7315_g"; transcript_id "7315_t";
NODE_1020	GeneMark.hmm	stop_codon	2281	2283	.	+	0	gene_id "7315_g"; transcript_id "7315_t";
NODE_1020	GeneMark.hmm	exon	2319	4367	0	+	.	gene_id "7316_g"; transcript_id "7316_t";
NODE_1020	GeneMark.hmm	start_codon	2319	2321	.	+	0	gene_id "7316_g"; transcript_id "7316_t";
NODE_1020	GeneMark.hmm	CDS	2319	4367	.	+	0	gene_id "7316_g"; transcript_id "7316_t";
NODE_1020	GeneMark.hmm	gene	2319	4367	.	+	.	gene_id "7316_g"
NODE_1020	GeneMark.hmm	stop_codon	4365	4367	.	+	0	gene_id "7316_g"; transcript_id "7316_t";
NODE_1020	GeneMark.hmm	CDS	5980	6209	.	-	2	gene_id "7317_g"; transcript_id "7317_t";
NODE_1020	GeneMark.hmm	stop_codon	5980	5982	.	-	0	gene_id "7317_g"; transcript_id "7317_t";
NODE_1020	GeneMark.hmm	exon	5980	6209	0	-	.	gene_id "7317_g"; transcript_id "7317_t";
NODE_1020	GeneMark.hmm	gene	5980	6510	.	-	.	gene_id "7317_g"
NODE_1020	GeneMark.hmm	exon	6296	6512	0	-	.	gene_id "7317_g"; transcript_id "7317_t";
NODE_1020	GeneMark.hmm	CDS	6296	6512	.	-	0	gene_id "7317_g"; transcript_id "7317_t";
NODE_1020	GeneMark.hmm	start_codon	6510	6512	.	-	0	gene_id "7317_g"; transcript_id "7317_t";
NODE_1020	GeneMark.hmm	CDS	6673	6872	.	+	0	gene_id "7318_g"; transcript_id "7318_t";
NODE_1020	GeneMark.hmm	start_codon	6673	6675	.	+	0	gene_id "7318_g"; transcript_id "7318_t";
NODE_1020	GeneMark.hmm	gene	6673	8440	.	+	.	gene_id "7318_g"
NODE_1020	GeneMark.hmm	exon	6673	6872	0	+	.	gene_id "7318_g"; transcript_id "7318_t";
NODE_1020	GeneMark.hmm	exon	6960	7089	0	+	.	gene_id "7318_g"; transcript_id "7318_t";
NODE_1020	GeneMark.hmm	CDS	6960	7089	.	+	1	gene_id "7318_g"; transcript_id "7318_t";
NODE_1020	GeneMark.hmm	exon	7165	7267	0	+	.	gene_id "7318_g"; transcript_id "7318_t";
NODE_1020	GeneMark.hmm	CDS	7165	7267	.	+	0	gene_id "7318_g"; transcript_id "7318_t";
NODE_1020	GeneMark.hmm	exon	7370	8442	0	+	.	gene_id "7318_g"; transcript_id "7318_t";
NODE_1020	GeneMark.hmm	CDS	7370	8442	.	+	2	gene_id "7318_g"; transcript_id "7318_t";
NODE_1020	GeneMark.hmm	stop_codon	8440	8442	.	+	0	gene_id "7318_g"; transcript_id "7318_t";
NODE_1020	GeneMark.hmm	stop_codon	8600	8602	.	-	0	gene_id "7319_g"; transcript_id "7319_t";
NODE_1020	GeneMark.hmm	CDS	8600	8689	.	-	0	gene_id "7319_g"; transcript_id "7319_t";
NODE_1020	GeneMark.hmm	exon	8600	8689	0	-	.	gene_id "7319_g"; transcript_id "7319_t";
NODE_1020	GeneMark.hmm	gene	8600	10883	.	-	.	gene_id "7319_g"
NODE_1020	GeneMark.hmm	CDS	8771	10885	.	-	0	gene_id "7319_g"; transcript_id "7319_t";
NODE_1020	GeneMark.hmm	exon	8771	10885	0	-	.	gene_id "7319_g"; transcript_id "7319_t";
NODE_1020	GeneMark.hmm	start_codon	10883	10885	.	-	0	gene_id "7319_g"; transcript_id "7319_t";
NODE_1020	GeneMark.hmm	gene	11325	12647	.	+	.	gene_id "7320_g"
NODE_1020	GeneMark.hmm	CDS	11325	11921	.	+	0	gene_id "7320_g"; transcript_id "7320_t";
NODE_1020	GeneMark.hmm	start_codon	11325	11327	.	+	0	gene_id "7320_g"; transcript_id "7320_t";
NODE_1020	GeneMark.hmm	exon	11325	11921	0	+	.	gene_id "7320_g"; transcript_id "7320_t";
NODE_1020	GeneMark.hmm	CDS	12014	12649	.	+	0	gene_id "7320_g"; transcript_id "7320_t";
NODE_1020	GeneMark.hmm	exon	12014	12649	0	+	.	gene_id "7320_g"; transcript_id "7320_t";
NODE_1020	GeneMark.hmm	stop_codon	12647	12649	.	+	0	gene_id "7320_g"; transcript_id "7320_t";
NODE_1020	GeneMark.hmm	gene	12826	15802	.	-	.	gene_id "7321_g"
NODE_1020	GeneMark.hmm	CDS	12826	14455	.	-	1	gene_id "7321_g"; transcript_id "7321_t";
NODE_1020	GeneMark.hmm	stop_codon	12826	12828	.	-	0	gene_id "7321_g"; transcript_id "7321_t";
NODE_1020	GeneMark.hmm	exon	12826	14455	0	-	.	gene_id "7321_g"; transcript_id "7321_t";
NODE_1020	GeneMark.hmm	CDS	14543	15804	.	-	0	gene_id "7321_g"; transcript_id "7321_t";
NODE_1020	GeneMark.hmm	exon	14543	15804	0	-	.	gene_id "7321_g"; transcript_id "7321_t";
NODE_1020	GeneMark.hmm	start_codon	15802	15804	.	-	0	gene_id "7321_g"; transcript_id "7321_t";
NODE_10201	GeneMark.hmm	exon	12	416	0	-	.	gene_id "6104_g"; transcript_id "6104_t";
NODE_10201	GeneMark.hmm	CDS	12	416	.	-	0	gene_id "6104_g"; transcript_id "6104_t";
NODE_10201	GeneMark.hmm	gene	12	1005	.	-	.	gene_id "6104_g"
NODE_10201	GeneMark.hmm	exon	501	1007	0	-	.	gene_id "6104_g"; transcript_id "6104_t";
NODE_10201	GeneMark.hmm	CDS	501	1007	.	-	0	gene_id "6104_g"; transcript_id "6104_t";
NODE_10201	GeneMark.hmm	start_codon	1005	1007	.	-	0	gene_id "6104_g"; transcript_id "6104_t";
NODE_10201	GeneMark.hmm	exon	1057	1312	0	-	.	gene_id "6105_g"; transcript_id "6105_t";
NODE_10201	GeneMark.hmm	stop_codon	1057	1059	.	-	0	gene_id "6105_g"; transcript_id "6105_t";
NODE_10201	GeneMark.hmm	CDS	1057	1312	.	-	1	gene_id "6105_g"; transcript_id "6105_t";
NODE_10201	GeneMark.hmm	gene	1057	1651	.	-	.	gene_id "6105_g"
NODE_10201	GeneMark.hmm	exon	1490	1653	0	-	.	gene_id "6105_g"; transcript_id "6105_t";
NODE_10201	GeneMark.hmm	CDS	1490	1653	.	-	0	gene_id "6105_g"; transcript_id "6105_t";
NODE_10201	GeneMark.hmm	start_codon	1651	1653	.	-	0	gene_id "6105_g"; transcript_id "6105_t";
NODE_10211	GeneMark.hmm	exon	372	1028	0	-	.	gene_id "9667_g"; transcript_id "9667_t";
NODE_10211	GeneMark.hmm	stop_codon	372	374	.	-	0	gene_id "9667_g"; transcript_id "9667_t";
NODE_10211	GeneMark.hmm	CDS	372	1028	.	-	0	gene_id "9667_g"; transcript_id "9667_t";
NODE_10211	GeneMark.hmm	gene	372	1028	.	-	.	gene_id "9667_g"
NODE_10211	GeneMark.hmm	start_codon	1026	1028	.	-	0	gene_id "9667_g"; transcript_id "9667_t";
NODE_10211	GeneMark.hmm	exon	1067	1154	0	+	.	gene_id "9668_g"; transcript_id "9668_t";
NODE_10211	GeneMark.hmm	start_codon	1067	1069	.	+	0	gene_id "9668_g"; transcript_id "9668_t";
NODE_10211	GeneMark.hmm	CDS	1067	1154	.	+	0	gene_id "9668_g"; transcript_id "9668_t";
NODE_10211	GeneMark.hmm	gene	1067	1804	.	+	.	gene_id "9668_g"
NODE_10211	GeneMark.hmm	exon	1537	1748	0	+	.	gene_id "9668_g"; transcript_id "9668_t";
NODE_10211	GeneMark.hmm	CDS	1537	1748	.	+	2	gene_id "9668_g"; transcript_id "9668_t";
NODE_10211	GeneMark.hmm	exon	1804	1869	0	+	.	gene_id "9668_g"; transcript_id "9668_t";
NODE_10211	GeneMark.hmm	CDS	1804	1869	.	+	0	gene_id "9668_g"; transcript_id "9668_t";
NODE_10218	aragorn-1.2	tRNA	3	83	.	+	.	name "tRNA_140";description "tRNA-Leu(tag)"
NODE_10218	aragorn-1.2	tRNA	811	884	.	-	.	name "tRNA_141";description "tRNA-Val(tac)"
NODE_10218	aragorn-1.2	tRNA	1844	1924	.	+	.	name "tRNA_142";description "tRNA-Leu(tag)"
NODE_1022	GeneMark.hmm	start_codon	2575	2577	.	+	0	gene_id "2688_g"; transcript_id "2688_t";
NODE_1022	GeneMark.hmm	gene	2575	4104	.	+	.	gene_id "2688_g"
NODE_1022	GeneMark.hmm	exon	2575	4104	0	+	.	gene_id "2688_g"; transcript_id "2688_t";
NODE_1022	GeneMark.hmm	CDS	2575	4104	.	+	0	gene_id "2688_g"; transcript_id "2688_t";
NODE_1022	GeneMark.hmm	stop_codon	4102	4104	.	+	0	gene_id "2688_g"; transcript_id "2688_t";
NODE_1022	GeneMark.hmm	exon	4349	4470	0	+	.	gene_id "2689_g"; transcript_id "2689_t";
NODE_1022	GeneMark.hmm	start_codon	4349	4351	.	+	0	gene_id "2689_g"; transcript_id "2689_t";
NODE_1022	GeneMark.hmm	CDS	4349	4470	.	+	0	gene_id "2689_g"; transcript_id "2689_t";
NODE_1022	GeneMark.hmm	gene	4349	5944	.	+	.	gene_id "2689_g"
NODE_1022	GeneMark.hmm	exon	4645	4739	0	+	.	gene_id "2689_g"; transcript_id "2689_t";
NODE_1022	GeneMark.hmm	CDS	4645	4739	.	+	1	gene_id "2689_g"; transcript_id "2689_t";
NODE_1022	GeneMark.hmm	exon	4836	4920	0	+	.	gene_id "2689_g"; transcript_id "2689_t";
NODE_1022	GeneMark.hmm	CDS	4836	4920	.	+	2	gene_id "2689_g"; transcript_id "2689_t";
NODE_1022	GeneMark.hmm	exon	4991	5114	0	+	.	gene_id "2689_g"; transcript_id "2689_t";
NODE_1022	GeneMark.hmm	CDS	4991	5114	.	+	1	gene_id "2689_g"; transcript_id "2689_t";
NODE_1022	GeneMark.hmm	exon	5185	5510	0	+	.	gene_id "2689_g"; transcript_id "2689_t";
NODE_1022	GeneMark.hmm	CDS	5185	5510	.	+	0	gene_id "2689_g"; transcript_id "2689_t";
NODE_1022	GeneMark.hmm	exon	5595	5946	0	+	.	gene_id "2689_g"; transcript_id "2689_t";
NODE_1022	GeneMark.hmm	CDS	5595	5946	.	+	1	gene_id "2689_g"; transcript_id "2689_t";
NODE_1022	GeneMark.hmm	stop_codon	5944	5946	.	+	0	gene_id "2689_g"; transcript_id "2689_t";
NODE_1022	GeneMark.hmm	exon	6349	8325	0	-	.	gene_id "2690_g"; transcript_id "2690_t";
NODE_1022	GeneMark.hmm	stop_codon	6349	6351	.	-	0	gene_id "2690_g"; transcript_id "2690_t";
NODE_1022	GeneMark.hmm	CDS	6349	8325	.	-	0	gene_id "2690_g"; transcript_id "2690_t";
NODE_1022	GeneMark.hmm	gene	6349	8325	.	-	.	gene_id "2690_g"
NODE_1022	GeneMark.hmm	start_codon	8323	8325	.	-	0	gene_id "2690_g"; transcript_id "2690_t";
NODE_1022	GeneMark.hmm	gene	9410	13117	.	+	.	gene_id "2691_g"
NODE_1022	GeneMark.hmm	CDS	9410	13117	.	+	0	gene_id "2691_g"; transcript_id "2691_t";
NODE_1022	GeneMark.hmm	exon	9410	13117	0	+	.	gene_id "2691_g"; transcript_id "2691_t";
NODE_1022	GeneMark.hmm	start_codon	9410	9412	.	+	0	gene_id "2691_g"; transcript_id "2691_t";
NODE_1022	GeneMark.hmm	stop_codon	13115	13117	.	+	0	gene_id "2691_g"; transcript_id "2691_t";
NODE_1022	GeneMark.hmm	CDS	13728	13921	.	-	2	gene_id "2692_g"; transcript_id "2692_t";
NODE_1022	GeneMark.hmm	stop_codon	13728	13730	.	-	0	gene_id "2692_g"; transcript_id "2692_t";
NODE_1022	GeneMark.hmm	gene	13728	14975	.	-	.	gene_id "2692_g"
NODE_1022	GeneMark.hmm	exon	13728	13921	0	-	.	gene_id "2692_g"; transcript_id "2692_t";
NODE_1022	GeneMark.hmm	exon	14000	14355	0	-	.	gene_id "2692_g"; transcript_id "2692_t";
NODE_1022	GeneMark.hmm	CDS	14000	14355	.	-	1	gene_id "2692_g"; transcript_id "2692_t";
NODE_1022	GeneMark.hmm	exon	14431	14502	0	-	.	gene_id "2692_g"; transcript_id "2692_t";
NODE_1022	GeneMark.hmm	CDS	14431	14502	.	-	1	gene_id "2692_g"; transcript_id "2692_t";
NODE_1022	GeneMark.hmm	exon	14612	14697	0	-	.	gene_id "2692_g"; transcript_id "2692_t";
NODE_1022	GeneMark.hmm	CDS	14612	14697	.	-	0	gene_id "2692_g"; transcript_id "2692_t";
NODE_1022	GeneMark.hmm	exon	14867	14977	0	-	.	gene_id "2692_g"; transcript_id "2692_t";
NODE_1022	GeneMark.hmm	CDS	14867	14977	.	-	0	gene_id "2692_g"; transcript_id "2692_t";
NODE_1022	GeneMark.hmm	start_codon	14975	14977	.	-	0	gene_id "2692_g"; transcript_id "2692_t";
NODE_1022	GeneMark.hmm	CDS	15720	16886	.	-	0	gene_id "2693_g"; transcript_id "2693_t";
NODE_1022	GeneMark.hmm	stop_codon	15720	15722	.	-	0	gene_id "2693_g"; transcript_id "2693_t";
NODE_1022	GeneMark.hmm	exon	15720	16886	0	-	.	gene_id "2693_g"; transcript_id "2693_t";
NODE_1022	GeneMark.hmm	gene	15720	16886	.	-	.	gene_id "2693_g"
NODE_1022	GeneMark.hmm	start_codon	16884	16886	.	-	0	gene_id "2693_g"; transcript_id "2693_t";
NODE_10243	GeneMark.hmm	exon	14	876	0	-	.	gene_id "7175_g"; transcript_id "7175_t";
NODE_10243	GeneMark.hmm	CDS	14	876	.	-	0	gene_id "7175_g"; transcript_id "7175_t";
NODE_10243	GeneMark.hmm	gene	14	876	.	-	.	gene_id "7175_g"
NODE_10243	GeneMark.hmm	start_codon	874	876	.	-	0	gene_id "7175_g"; transcript_id "7175_t";
NODE_1026	GeneMark.hmm	start_codon	1693	1695	.	+	0	gene_id "8214_g"; transcript_id "8214_t";
NODE_1026	GeneMark.hmm	gene	1693	2376	.	+	.	gene_id "8214_g"
NODE_1026	GeneMark.hmm	exon	1693	2376	0	+	.	gene_id "8214_g"; transcript_id "8214_t";
NODE_1026	GeneMark.hmm	CDS	1693	2376	.	+	0	gene_id "8214_g"; transcript_id "8214_t";
NODE_1026	GeneMark.hmm	stop_codon	2374	2376	.	+	0	gene_id "8214_g"; transcript_id "8214_t";
NODE_1026	GeneMark.hmm	exon	3359	3792	0	+	.	gene_id "8215_g"; transcript_id "8215_t";
NODE_1026	GeneMark.hmm	gene	3359	6300	.	+	.	gene_id "8215_g"
NODE_1026	GeneMark.hmm	start_codon	3359	3361	.	+	0	gene_id "8215_g"; transcript_id "8215_t";
NODE_1026	GeneMark.hmm	CDS	3359	3792	.	+	0	gene_id "8215_g"; transcript_id "8215_t";
NODE_1026	GeneMark.hmm	CDS	3919	4442	.	+	1	gene_id "8215_g"; transcript_id "8215_t";
NODE_1026	GeneMark.hmm	exon	3919	4442	0	+	.	gene_id "8215_g"; transcript_id "8215_t";
NODE_1026	GeneMark.hmm	exon	4532	5619	0	+	.	gene_id "8215_g"; transcript_id "8215_t";
NODE_1026	GeneMark.hmm	CDS	4532	5619	.	+	2	gene_id "8215_g"; transcript_id "8215_t";
NODE_1026	GeneMark.hmm	exon	5688	6302	0	+	.	gene_id "8215_g"; transcript_id "8215_t";
NODE_1026	GeneMark.hmm	CDS	5688	6302	.	+	0	gene_id "8215_g"; transcript_id "8215_t";
NODE_1026	GeneMark.hmm	stop_codon	6300	6302	.	+	0	gene_id "8215_g"; transcript_id "8215_t";
NODE_1026	GeneMark.hmm	exon	6690	6739	0	-	.	gene_id "8216_g"; transcript_id "8216_t";
NODE_1026	GeneMark.hmm	stop_codon	6690	6692	.	-	0	gene_id "8216_g"; transcript_id "8216_t";
NODE_1026	GeneMark.hmm	CDS	6690	6739	.	-	2	gene_id "8216_g"; transcript_id "8216_t";
NODE_1026	GeneMark.hmm	gene	6690	7615	.	-	.	gene_id "8216_g"
NODE_1026	GeneMark.hmm	exon	6813	6894	0	-	.	gene_id "8216_g"; transcript_id "8216_t";
NODE_1026	GeneMark.hmm	CDS	6813	6894	.	-	0	gene_id "8216_g"; transcript_id "8216_t";
NODE_1026	GeneMark.hmm	CDS	6971	7406	.	-	1	gene_id "8216_g"; transcript_id "8216_t";
NODE_1026	GeneMark.hmm	exon	6971	7406	0	-	.	gene_id "8216_g"; transcript_id "8216_t";
NODE_1026	GeneMark.hmm	exon	7481	7617	0	-	.	gene_id "8216_g"; transcript_id "8216_t";
NODE_1026	GeneMark.hmm	CDS	7481	7617	.	-	0	gene_id "8216_g"; transcript_id "8216_t";
NODE_1026	GeneMark.hmm	start_codon	7615	7617	.	-	0	gene_id "8216_g"; transcript_id "8216_t";
NODE_1026	GeneMark.hmm	exon	7771	8493	0	+	.	gene_id "8217_g"; transcript_id "8217_t";
NODE_1026	GeneMark.hmm	start_codon	7771	7773	.	+	0	gene_id "8217_g"; transcript_id "8217_t";
NODE_1026	GeneMark.hmm	CDS	7771	8493	.	+	0	gene_id "8217_g"; transcript_id "8217_t";
NODE_1026	GeneMark.hmm	gene	7771	9064	.	+	.	gene_id "8217_g"
NODE_1026	GeneMark.hmm	CDS	8587	9066	.	+	0	gene_id "8217_g"; transcript_id "8217_t";
NODE_1026	GeneMark.hmm	exon	8587	9066	0	+	.	gene_id "8217_g"; transcript_id "8217_t";
NODE_1026	GeneMark.hmm	stop_codon	9064	9066	.	+	0	gene_id "8217_g"; transcript_id "8217_t";
NODE_1026	GeneMark.hmm	exon	10990	11859	0	-	.	gene_id "8218_g"; transcript_id "8218_t";
NODE_1026	GeneMark.hmm	stop_codon	10990	10992	.	-	0	gene_id "8218_g"; transcript_id "8218_t";
NODE_1026	GeneMark.hmm	CDS	10990	11859	.	-	0	gene_id "8218_g"; transcript_id "8218_t";
NODE_1026	GeneMark.hmm	gene	10990	11859	.	-	.	gene_id "8218_g"
NODE_1026	GeneMark.hmm	start_codon	11857	11859	.	-	0	gene_id "8218_g"; transcript_id "8218_t";
NODE_1026	GeneMark.hmm	start_codon	13302	13304	.	+	0	gene_id "8219_g"; transcript_id "8219_t";
NODE_1026	GeneMark.hmm	gene	13302	16600	.	+	.	gene_id "8219_g"
NODE_1026	GeneMark.hmm	CDS	13302	14144	.	+	0	gene_id "8219_g"; transcript_id "8219_t";
NODE_1026	GeneMark.hmm	exon	13302	14144	0	+	.	gene_id "8219_g"; transcript_id "8219_t";
NODE_1026	GeneMark.hmm	exon	14218	14360	0	+	.	gene_id "8219_g"; transcript_id "8219_t";
NODE_1026	GeneMark.hmm	CDS	14218	14360	.	+	0	gene_id "8219_g"; transcript_id "8219_t";
NODE_1026	GeneMark.hmm	exon	14696	14785	0	+	.	gene_id "8219_g"; transcript_id "8219_t";
NODE_1026	GeneMark.hmm	CDS	14696	14785	.	+	1	gene_id "8219_g"; transcript_id "8219_t";
NODE_1026	GeneMark.hmm	exon	14882	15254	0	+	.	gene_id "8219_g"; transcript_id "8219_t";
NODE_1026	GeneMark.hmm	CDS	14882	15254	.	+	1	gene_id "8219_g"; transcript_id "8219_t";
NODE_1026	GeneMark.hmm	CDS	15346	15897	.	+	0	gene_id "8219_g"; transcript_id "8219_t";
NODE_1026	GeneMark.hmm	exon	15346	15897	0	+	.	gene_id "8219_g"; transcript_id "8219_t";
NODE_1026	GeneMark.hmm	exon	15968	16209	0	+	.	gene_id "8219_g"; transcript_id "8219_t";
NODE_1026	GeneMark.hmm	CDS	15968	16209	.	+	0	gene_id "8219_g"; transcript_id "8219_t";
NODE_1026	GeneMark.hmm	exon	16287	16602	0	+	.	gene_id "8219_g"; transcript_id "8219_t";
NODE_1026	GeneMark.hmm	CDS	16287	16602	.	+	1	gene_id "8219_g"; transcript_id "8219_t";
NODE_1026	GeneMark.hmm	stop_codon	16600	16602	.	+	0	gene_id "8219_g"; transcript_id "8219_t";
NODE_1026	GeneMark.hmm	gene	16835	18059	.	+	.	gene_id "8220_g"
NODE_1026	GeneMark.hmm	exon	16835	16843	0	+	.	gene_id "8220_g"; transcript_id "8220_t";
NODE_1026	GeneMark.hmm	start_codon	16835	16837	.	+	0	gene_id "8220_g"; transcript_id "8220_t";
NODE_1026	GeneMark.hmm	CDS	16835	16843	.	+	0	gene_id "8220_g"; transcript_id "8220_t";
NODE_1026	GeneMark.hmm	exon	16977	17136	0	+	.	gene_id "8220_g"; transcript_id "8220_t";
NODE_1026	GeneMark.hmm	CDS	16977	17136	.	+	0	gene_id "8220_g"; transcript_id "8220_t";
NODE_1026	GeneMark.hmm	exon	17245	17330	0	+	.	gene_id "8220_g"; transcript_id "8220_t";
NODE_1026	GeneMark.hmm	CDS	17245	17330	.	+	2	gene_id "8220_g"; transcript_id "8220_t";
NODE_1026	GeneMark.hmm	CDS	17430	17491	.	+	0	gene_id "8220_g"; transcript_id "8220_t";
NODE_1026	GeneMark.hmm	exon	17430	17491	0	+	.	gene_id "8220_g"; transcript_id "8220_t";
NODE_1026	GeneMark.hmm	CDS	17578	17655	.	+	1	gene_id "8220_g"; transcript_id "8220_t";
NODE_1026	GeneMark.hmm	exon	17578	17655	0	+	.	gene_id "8220_g"; transcript_id "8220_t";
NODE_1026	GeneMark.hmm	CDS	17738	17789	.	+	1	gene_id "8220_g"; transcript_id "8220_t";
NODE_1026	GeneMark.hmm	exon	17738	17789	0	+	.	gene_id "8220_g"; transcript_id "8220_t";
NODE_1026	GeneMark.hmm	CDS	17887	17931	.	+	0	gene_id "8220_g"; transcript_id "8220_t";
NODE_1026	GeneMark.hmm	exon	17887	17931	0	+	.	gene_id "8220_g"; transcript_id "8220_t";
NODE_1026	GeneMark.hmm	exon	18014	18061	0	+	.	gene_id "8220_g"; transcript_id "8220_t";
NODE_1026	GeneMark.hmm	CDS	18014	18061	.	+	0	gene_id "8220_g"; transcript_id "8220_t";
NODE_1026	GeneMark.hmm	stop_codon	18059	18061	.	+	0	gene_id "8220_g"; transcript_id "8220_t";
NODE_10261	GeneMark.hmm	exon	822	976	0	+	.	gene_id "1763_g"; transcript_id "1763_t";
NODE_10261	GeneMark.hmm	start_codon	822	824	.	+	0	gene_id "1763_g"; transcript_id "1763_t";
NODE_10261	GeneMark.hmm	CDS	822	976	.	+	0	gene_id "1763_g"; transcript_id "1763_t";
NODE_10261	GeneMark.hmm	gene	822	976	.	+	.	gene_id "1763_g"
NODE_1027	GeneMark.hmm	CDS	10	419	.	+	2	gene_id "9548_g"; transcript_id "9548_t";
NODE_1027	GeneMark.hmm	gene	10	419	.	+	.	gene_id "9548_g"
NODE_1027	GeneMark.hmm	exon	10	419	0	+	.	gene_id "9548_g"; transcript_id "9548_t";
NODE_1027	GeneMark.hmm	stop_codon	417	419	.	+	0	gene_id "9548_g"; transcript_id "9548_t";
NODE_1027	GeneMark.hmm	exon	5037	5041	0	-	.	gene_id "9549_g"; transcript_id "9549_t";
NODE_1027	GeneMark.hmm	stop_codon	5037	5039	.	-	0	gene_id "9549_g"; transcript_id "9549_t";
NODE_1027	GeneMark.hmm	CDS	5037	5041	.	-	2	gene_id "9549_g"; transcript_id "9549_t";
NODE_1027	GeneMark.hmm	gene	5037	6856	.	-	.	gene_id "9549_g"
NODE_1027	GeneMark.hmm	exon	5088	6858	0	-	.	gene_id "9549_g"; transcript_id "9549_t";
NODE_1027	GeneMark.hmm	CDS	5088	6858	.	-	0	gene_id "9549_g"; transcript_id "9549_t";
NODE_1027	GeneMark.hmm	start_codon	6856	6858	.	-	0	gene_id "9549_g"; transcript_id "9549_t";
NODE_1027	GeneMark.hmm	exon	7687	10740	0	-	.	gene_id "9550_g"; transcript_id "9550_t";
NODE_1027	GeneMark.hmm	stop_codon	7687	7689	.	-	0	gene_id "9550_g"; transcript_id "9550_t";
NODE_1027	GeneMark.hmm	CDS	7687	10740	.	-	0	gene_id "9550_g"; transcript_id "9550_t";
NODE_1027	GeneMark.hmm	gene	7687	10740	.	-	.	gene_id "9550_g"
NODE_1027	GeneMark.hmm	start_codon	10738	10740	.	-	0	gene_id "9550_g"; transcript_id "9550_t";
NODE_1027	GeneMark.hmm	gene	12336	14855	.	+	.	gene_id "9551_g"
NODE_1027	GeneMark.hmm	exon	12336	14855	0	+	.	gene_id "9551_g"; transcript_id "9551_t";
NODE_1027	GeneMark.hmm	CDS	12336	14855	.	+	0	gene_id "9551_g"; transcript_id "9551_t";
NODE_1027	GeneMark.hmm	start_codon	12336	12338	.	+	0	gene_id "9551_g"; transcript_id "9551_t";
NODE_1027	GeneMark.hmm	stop_codon	14853	14855	.	+	0	gene_id "9551_g"; transcript_id "9551_t";
NODE_1027	GeneMark.hmm	stop_codon	14979	14981	.	-	0	gene_id "9552_g"; transcript_id "9552_t";
NODE_1027	GeneMark.hmm	CDS	14979	16412	.	-	0	gene_id "9552_g"; transcript_id "9552_t";
NODE_1027	GeneMark.hmm	exon	14979	16412	0	-	.	gene_id "9552_g"; transcript_id "9552_t";
NODE_1027	GeneMark.hmm	gene	14979	16412	.	-	.	gene_id "9552_g"
NODE_1027	GeneMark.hmm	start_codon	16410	16412	.	-	0	gene_id "9552_g"; transcript_id "9552_t";
NODE_10273	GeneMark.hmm	exon	1547	1926	0	-	.	gene_id "1397_g"; transcript_id "1397_t";
NODE_10273	GeneMark.hmm	CDS	1547	1926	.	-	2	gene_id "1397_g"; transcript_id "1397_t";
NODE_10273	GeneMark.hmm	gene	1547	1926	.	-	.	gene_id "1397_g"
NODE_10279	GeneMark.hmm	exon	15	781	0	+	.	gene_id "540_g"; transcript_id "540_t";
NODE_10279	GeneMark.hmm	CDS	15	781	.	+	2	gene_id "540_g"; transcript_id "540_t";
NODE_10279	GeneMark.hmm	gene	15	1341	.	+	.	gene_id "540_g"
NODE_10279	GeneMark.hmm	exon	842	1252	0	+	.	gene_id "540_g"; transcript_id "540_t";
NODE_10279	GeneMark.hmm	CDS	842	1252	.	+	0	gene_id "540_g"; transcript_id "540_t";
NODE_10279	GeneMark.hmm	exon	1341	1898	0	+	.	gene_id "540_g"; transcript_id "540_t";
NODE_10279	GeneMark.hmm	CDS	1341	1898	.	+	0	gene_id "540_g"; transcript_id "540_t";
NODE_10286	GeneMark.hmm	exon	905	1669	0	+	.	gene_id "3529_g"; transcript_id "3529_t";
NODE_10286	GeneMark.hmm	start_codon	905	907	.	+	0	gene_id "3529_g"; transcript_id "3529_t";
NODE_10286	GeneMark.hmm	CDS	905	1669	.	+	0	gene_id "3529_g"; transcript_id "3529_t";
NODE_10286	GeneMark.hmm	gene	905	1669	.	+	.	gene_id "3529_g"
NODE_10286	GeneMark.hmm	stop_codon	1667	1669	.	+	0	gene_id "3529_g"; transcript_id "3529_t";
NODE_10288	GeneMark.hmm	exon	68	740	0	-	.	gene_id "7927_g"; transcript_id "7927_t";
NODE_10288	GeneMark.hmm	CDS	68	740	.	-	0	gene_id "7927_g"; transcript_id "7927_t";
NODE_10288	GeneMark.hmm	gene	68	740	.	-	.	gene_id "7927_g"
NODE_10288	GeneMark.hmm	start_codon	738	740	.	-	0	gene_id "7927_g"; transcript_id "7927_t";
NODE_10288	GeneMark.hmm	exon	904	1537	0	-	.	gene_id "7928_g"; transcript_id "7928_t";
NODE_10288	GeneMark.hmm	stop_codon	904	906	.	-	0	gene_id "7928_g"; transcript_id "7928_t";
NODE_10288	GeneMark.hmm	CDS	904	1537	.	-	1	gene_id "7928_g"; transcript_id "7928_t";
NODE_10288	GeneMark.hmm	gene	904	1537	.	-	.	gene_id "7928_g"
NODE_1029	GeneMark.hmm	CDS	25	2532	.	-	0	gene_id "8512_g"; transcript_id "8512_t";
NODE_1029	GeneMark.hmm	gene	25	2532	.	-	.	gene_id "8512_g"
NODE_1029	GeneMark.hmm	exon	25	2532	0	-	.	gene_id "8512_g"; transcript_id "8512_t";
NODE_1029	GeneMark.hmm	start_codon	2530	2532	.	-	0	gene_id "8512_g"; transcript_id "8512_t";
NODE_1029	GeneMark.hmm	exon	5165	6451	0	+	.	gene_id "8513_g"; transcript_id "8513_t";
NODE_1029	GeneMark.hmm	start_codon	5165	5167	.	+	0	gene_id "8513_g"; transcript_id "8513_t";
NODE_1029	GeneMark.hmm	CDS	5165	6451	.	+	0	gene_id "8513_g"; transcript_id "8513_t";
NODE_1029	GeneMark.hmm	gene	5165	6451	.	+	.	gene_id "8513_g"
NODE_1029	GeneMark.hmm	stop_codon	6449	6451	.	+	0	gene_id "8513_g"; transcript_id "8513_t";
NODE_1029	GeneMark.hmm	exon	7782	8009	0	+	.	gene_id "8514_g"; transcript_id "8514_t";
NODE_1029	GeneMark.hmm	start_codon	7782	7784	.	+	0	gene_id "8514_g"; transcript_id "8514_t";
NODE_1029	GeneMark.hmm	CDS	7782	8009	.	+	0	gene_id "8514_g"; transcript_id "8514_t";
NODE_1029	GeneMark.hmm	gene	7782	9222	.	+	.	gene_id "8514_g"
NODE_1029	GeneMark.hmm	exon	8125	8218	0	+	.	gene_id "8514_g"; transcript_id "8514_t";
NODE_1029	GeneMark.hmm	CDS	8125	8218	.	+	0	gene_id "8514_g"; transcript_id "8514_t";
NODE_1029	GeneMark.hmm	exon	8347	9224	0	+	.	gene_id "8514_g"; transcript_id "8514_t";
NODE_1029	GeneMark.hmm	CDS	8347	9224	.	+	2	gene_id "8514_g"; transcript_id "8514_t";
NODE_1029	GeneMark.hmm	stop_codon	9222	9224	.	+	0	gene_id "8514_g"; transcript_id "8514_t";
NODE_1029	GeneMark.hmm	CDS	9419	12754	.	-	0	gene_id "8515_g"; transcript_id "8515_t";
NODE_1029	GeneMark.hmm	stop_codon	9419	9421	.	-	0	gene_id "8515_g"; transcript_id "8515_t";
NODE_1029	GeneMark.hmm	exon	9419	12754	0	-	.	gene_id "8515_g"; transcript_id "8515_t";
NODE_1029	GeneMark.hmm	gene	9419	12754	.	-	.	gene_id "8515_g"
NODE_1029	GeneMark.hmm	start_codon	12752	12754	.	-	0	gene_id "8515_g"; transcript_id "8515_t";
NODE_1029	GeneMark.hmm	exon	13532	14182	0	+	.	gene_id "8516_g"; transcript_id "8516_t";
NODE_1029	GeneMark.hmm	start_codon	13532	13534	.	+	0	gene_id "8516_g"; transcript_id "8516_t";
NODE_1029	GeneMark.hmm	CDS	13532	14182	.	+	0	gene_id "8516_g"; transcript_id "8516_t";
NODE_1029	GeneMark.hmm	gene	13532	14182	.	+	.	gene_id "8516_g"
NODE_1029	GeneMark.hmm	stop_codon	14180	14182	.	+	0	gene_id "8516_g"; transcript_id "8516_t";
NODE_10291	GeneMark.hmm	exon	311	1087	0	+	.	gene_id "9225_g"; transcript_id "9225_t";
NODE_10291	GeneMark.hmm	start_codon	311	313	.	+	0	gene_id "9225_g"; transcript_id "9225_t";
NODE_10291	GeneMark.hmm	CDS	311	1087	.	+	0	gene_id "9225_g"; transcript_id "9225_t";
NODE_10291	GeneMark.hmm	gene	311	1222	.	+	.	gene_id "9225_g"
NODE_10291	GeneMark.hmm	exon	1222	1545	0	+	.	gene_id "9225_g"; transcript_id "9225_t";
NODE_10291	GeneMark.hmm	CDS	1222	1545	.	+	0	gene_id "9225_g"; transcript_id "9225_t";
NODE_10297	GeneMark.hmm	exon	29	338	0	+	.	gene_id "9941_g"; transcript_id "9941_t";
NODE_10297	GeneMark.hmm	CDS	29	338	.	+	1	gene_id "9941_g"; transcript_id "9941_t";
NODE_10297	GeneMark.hmm	gene	29	338	.	+	.	gene_id "9941_g"
NODE_10297	GeneMark.hmm	stop_codon	336	338	.	+	0	gene_id "9941_g"; transcript_id "9941_t";
NODE_10297	GeneMark.hmm	exon	580	762	0	+	.	gene_id "9942_g"; transcript_id "9942_t";
NODE_10297	GeneMark.hmm	start_codon	580	582	.	+	0	gene_id "9942_g"; transcript_id "9942_t";
NODE_10297	GeneMark.hmm	CDS	580	762	.	+	0	gene_id "9942_g"; transcript_id "9942_t";
NODE_10297	GeneMark.hmm	gene	580	762	.	+	.	gene_id "9942_g"
NODE_103	GeneMark.hmm	stop_codon	7016	7018	.	-	0	gene_id "9089_g"; transcript_id "9089_t";
NODE_103	GeneMark.hmm	gene	7016	7906	.	-	.	gene_id "9089_g"
NODE_103	GeneMark.hmm	exon	7016	7906	0	-	.	gene_id "9089_g"; transcript_id "9089_t";
NODE_103	GeneMark.hmm	CDS	7016	7906	.	-	0	gene_id "9089_g"; transcript_id "9089_t";
NODE_103	GeneMark.hmm	start_codon	7904	7906	.	-	0	gene_id "9089_g"; transcript_id "9089_t";
NODE_103	GeneMark.hmm	exon	10464	10564	0	-	.	gene_id "9090_g"; transcript_id "9090_t";
NODE_103	GeneMark.hmm	gene	10464	12432	.	-	.	gene_id "9090_g"
NODE_103	GeneMark.hmm	CDS	10464	10564	.	-	2	gene_id "9090_g"; transcript_id "9090_t";
NODE_103	GeneMark.hmm	stop_codon	10464	10466	.	-	0	gene_id "9090_g"; transcript_id "9090_t";
NODE_103	GeneMark.hmm	CDS	10655	12434	.	-	0	gene_id "9090_g"; transcript_id "9090_t";
NODE_103	GeneMark.hmm	exon	10655	12434	0	-	.	gene_id "9090_g"; transcript_id "9090_t";
NODE_103	GeneMark.hmm	start_codon	12432	12434	.	-	0	gene_id "9090_g"; transcript_id "9090_t";
NODE_103	GeneMark.hmm	CDS	12800	13937	.	+	0	gene_id "9091_g"; transcript_id "9091_t";
NODE_103	GeneMark.hmm	start_codon	12800	12802	.	+	0	gene_id "9091_g"; transcript_id "9091_t";
NODE_103	GeneMark.hmm	gene	12800	14386	.	+	.	gene_id "9091_g"
NODE_103	GeneMark.hmm	exon	12800	13937	0	+	.	gene_id "9091_g"; transcript_id "9091_t";
NODE_103	GeneMark.hmm	exon	14009	14130	0	+	.	gene_id "9091_g"; transcript_id "9091_t";
NODE_103	GeneMark.hmm	CDS	14009	14130	.	+	2	gene_id "9091_g"; transcript_id "9091_t";
NODE_103	GeneMark.hmm	exon	14200	14270	0	+	.	gene_id "9091_g"; transcript_id "9091_t";
NODE_103	GeneMark.hmm	CDS	14200	14270	.	+	0	gene_id "9091_g"; transcript_id "9091_t";
NODE_103	GeneMark.hmm	exon	14337	14388	0	+	.	gene_id "9091_g"; transcript_id "9091_t";
NODE_103	GeneMark.hmm	CDS	14337	14388	.	+	1	gene_id "9091_g"; transcript_id "9091_t";
NODE_103	GeneMark.hmm	stop_codon	14386	14388	.	+	0	gene_id "9091_g"; transcript_id "9091_t";
NODE_103	GeneMark.hmm	CDS	14512	14685	.	-	0	gene_id "9092_g"; transcript_id "9092_t";
NODE_103	GeneMark.hmm	gene	14512	16539	.	-	.	gene_id "9092_g"
NODE_103	GeneMark.hmm	stop_codon	14512	14514	.	-	0	gene_id "9092_g"; transcript_id "9092_t";
NODE_103	GeneMark.hmm	exon	14512	14685	0	-	.	gene_id "9092_g"; transcript_id "9092_t";
NODE_103	GeneMark.hmm	exon	14766	14884	0	-	.	gene_id "9092_g"; transcript_id "9092_t";
NODE_103	GeneMark.hmm	CDS	14766	14884	.	-	2	gene_id "9092_g"; transcript_id "9092_t";
NODE_103	GeneMark.hmm	CDS	14967	15618	.	-	0	gene_id "9092_g"; transcript_id "9092_t";
NODE_103	GeneMark.hmm	exon	14967	15618	0	-	.	gene_id "9092_g"; transcript_id "9092_t";
NODE_103	GeneMark.hmm	CDS	15723	16541	.	-	0	gene_id "9092_g"; transcript_id "9092_t";
NODE_103	GeneMark.hmm	exon	15723	16541	0	-	.	gene_id "9092_g"; transcript_id "9092_t";
NODE_103	GeneMark.hmm	start_codon	16539	16541	.	-	0	gene_id "9092_g"; transcript_id "9092_t";
NODE_103	GeneMark.hmm	exon	17394	18623	0	-	.	gene_id "9093_g"; transcript_id "9093_t";
NODE_103	GeneMark.hmm	stop_codon	17394	17396	.	-	0	gene_id "9093_g"; transcript_id "9093_t";
NODE_103	GeneMark.hmm	CDS	17394	18623	.	-	0	gene_id "9093_g"; transcript_id "9093_t";
NODE_103	GeneMark.hmm	gene	17394	18623	.	-	.	gene_id "9093_g"
NODE_103	GeneMark.hmm	start_codon	18621	18623	.	-	0	gene_id "9093_g"; transcript_id "9093_t";
NODE_103	GeneMark.hmm	gene	21896	22642	.	+	.	gene_id "9094_g"
NODE_103	GeneMark.hmm	CDS	21896	22642	.	+	0	gene_id "9094_g"; transcript_id "9094_t";
NODE_103	GeneMark.hmm	start_codon	21896	21898	.	+	0	gene_id "9094_g"; transcript_id "9094_t";
NODE_103	GeneMark.hmm	exon	21896	22642	0	+	.	gene_id "9094_g"; transcript_id "9094_t";
NODE_103	GeneMark.hmm	stop_codon	22640	22642	.	+	0	gene_id "9094_g"; transcript_id "9094_t";
NODE_103	GeneMark.hmm	CDS	24214	28623	.	+	0	gene_id "9095_g"; transcript_id "9095_t";
NODE_103	GeneMark.hmm	gene	24214	28997	.	+	.	gene_id "9095_g"
NODE_103	GeneMark.hmm	exon	24214	28623	0	+	.	gene_id "9095_g"; transcript_id "9095_t";
NODE_103	GeneMark.hmm	start_codon	24214	24216	.	+	0	gene_id "9095_g"; transcript_id "9095_t";
NODE_103	GeneMark.hmm	CDS	28706	28999	.	+	0	gene_id "9095_g"; transcript_id "9095_t";
NODE_103	GeneMark.hmm	exon	28706	28999	0	+	.	gene_id "9095_g"; transcript_id "9095_t";
NODE_103	GeneMark.hmm	stop_codon	28997	28999	.	+	0	gene_id "9095_g"; transcript_id "9095_t";
NODE_103	GeneMark.hmm	CDS	29799	29891	.	-	0	gene_id "9096_g"; transcript_id "9096_t";
NODE_103	GeneMark.hmm	stop_codon	29799	29801	.	-	0	gene_id "9096_g"; transcript_id "9096_t";
NODE_103	GeneMark.hmm	exon	29799	29891	0	-	.	gene_id "9096_g"; transcript_id "9096_t";
NODE_103	GeneMark.hmm	gene	29799	31039	.	-	.	gene_id "9096_g"
NODE_103	GeneMark.hmm	CDS	29972	30059	.	-	1	gene_id "9096_g"; transcript_id "9096_t";
NODE_103	GeneMark.hmm	exon	29972	30059	0	-	.	gene_id "9096_g"; transcript_id "9096_t";
NODE_103	GeneMark.hmm	exon	30126	30175	0	-	.	gene_id "9096_g"; transcript_id "9096_t";
NODE_103	GeneMark.hmm	CDS	30126	30175	.	-	0	gene_id "9096_g"; transcript_id "9096_t";
NODE_103	GeneMark.hmm	exon	30244	30288	0	-	.	gene_id "9096_g"; transcript_id "9096_t";
NODE_103	GeneMark.hmm	CDS	30244	30288	.	-	0	gene_id "9096_g"; transcript_id "9096_t";
NODE_103	GeneMark.hmm	CDS	30374	30462	.	-	2	gene_id "9096_g"; transcript_id "9096_t";
NODE_103	GeneMark.hmm	exon	30374	30462	0	-	.	gene_id "9096_g"; transcript_id "9096_t";
NODE_103	GeneMark.hmm	exon	30527	30592	0	-	.	gene_id "9096_g"; transcript_id "9096_t";
NODE_103	GeneMark.hmm	CDS	30527	30592	.	-	2	gene_id "9096_g"; transcript_id "9096_t";
NODE_103	GeneMark.hmm	CDS	30670	30760	.	-	0	gene_id "9096_g"; transcript_id "9096_t";
NODE_103	GeneMark.hmm	exon	30670	30760	0	-	.	gene_id "9096_g"; transcript_id "9096_t";
NODE_103	GeneMark.hmm	CDS	30844	31041	.	-	0	gene_id "9096_g"; transcript_id "9096_t";
NODE_103	GeneMark.hmm	exon	30844	31041	0	-	.	gene_id "9096_g"; transcript_id "9096_t";
NODE_103	GeneMark.hmm	start_codon	31039	31041	.	-	0	gene_id "9096_g"; transcript_id "9096_t";
NODE_103	GeneMark.hmm	exon	35559	36566	0	+	.	gene_id "9097_g"; transcript_id "9097_t";
NODE_103	GeneMark.hmm	start_codon	35559	35561	.	+	0	gene_id "9097_g"; transcript_id "9097_t";
NODE_103	GeneMark.hmm	gene	35559	36566	.	+	.	gene_id "9097_g"
NODE_103	GeneMark.hmm	CDS	35559	36566	.	+	0	gene_id "9097_g"; transcript_id "9097_t";
NODE_103	GeneMark.hmm	stop_codon	36564	36566	.	+	0	gene_id "9097_g"; transcript_id "9097_t";
NODE_103	GeneMark.hmm	exon	36945	37332	0	-	.	gene_id "9098_g"; transcript_id "9098_t";
NODE_103	GeneMark.hmm	stop_codon	36945	36947	.	-	0	gene_id "9098_g"; transcript_id "9098_t";
NODE_103	GeneMark.hmm	CDS	36945	37332	.	-	1	gene_id "9098_g"; transcript_id "9098_t";
NODE_103	GeneMark.hmm	gene	36945	37626	.	-	.	gene_id "9098_g"
NODE_103	GeneMark.hmm	exon	37454	37572	0	-	.	gene_id "9098_g"; transcript_id "9098_t";
NODE_103	GeneMark.hmm	CDS	37454	37572	.	-	0	gene_id "9098_g"; transcript_id "9098_t";
NODE_103	GeneMark.hmm	exon	37626	37628	0	-	.	gene_id "9098_g"; transcript_id "9098_t";
NODE_103	GeneMark.hmm	CDS	37626	37628	.	-	0	gene_id "9098_g"; transcript_id "9098_t";
NODE_103	GeneMark.hmm	start_codon	37626	37628	.	-	0	gene_id "9098_g"; transcript_id "9098_t";
NODE_103	GeneMark.hmm	CDS	38652	38880	.	+	0	gene_id "9099_g"; transcript_id "9099_t";
NODE_103	GeneMark.hmm	gene	38652	40043	.	+	.	gene_id "9099_g"
NODE_103	GeneMark.hmm	exon	38652	38880	0	+	.	gene_id "9099_g"; transcript_id "9099_t";
NODE_103	GeneMark.hmm	start_codon	38652	38654	.	+	0	gene_id "9099_g"; transcript_id "9099_t";
NODE_103	GeneMark.hmm	CDS	38964	39156	.	+	2	gene_id "9099_g"; transcript_id "9099_t";
NODE_103	GeneMark.hmm	exon	38964	39156	0	+	.	gene_id "9099_g"; transcript_id "9099_t";
NODE_103	GeneMark.hmm	CDS	39256	39755	.	+	1	gene_id "9099_g"; transcript_id "9099_t";
NODE_103	GeneMark.hmm	exon	39256	39755	0	+	.	gene_id "9099_g"; transcript_id "9099_t";
NODE_103	GeneMark.hmm	CDS	39897	40045	.	+	2	gene_id "9099_g"; transcript_id "9099_t";
NODE_103	GeneMark.hmm	exon	39897	40045	0	+	.	gene_id "9099_g"; transcript_id "9099_t";
NODE_103	GeneMark.hmm	stop_codon	40043	40045	.	+	0	gene_id "9099_g"; transcript_id "9099_t";
NODE_103	GeneMark.hmm	CDS	40471	41484	.	+	0	gene_id "9100_g"; transcript_id "9100_t";
NODE_103	GeneMark.hmm	gene	40471	41484	.	+	.	gene_id "9100_g"
NODE_103	GeneMark.hmm	start_codon	40471	40473	.	+	0	gene_id "9100_g"; transcript_id "9100_t";
NODE_103	GeneMark.hmm	exon	40471	41484	0	+	.	gene_id "9100_g"; transcript_id "9100_t";
NODE_103	GeneMark.hmm	stop_codon	41482	41484	.	+	0	gene_id "9100_g"; transcript_id "9100_t";
NODE_103	GeneMark.hmm	CDS	41777	42811	.	-	0	gene_id "9101_g"; transcript_id "9101_t";
NODE_103	GeneMark.hmm	stop_codon	41777	41779	.	-	0	gene_id "9101_g"; transcript_id "9101_t";
NODE_103	GeneMark.hmm	exon	41777	42811	0	-	.	gene_id "9101_g"; transcript_id "9101_t";
NODE_103	GeneMark.hmm	gene	41777	42811	.	-	.	gene_id "9101_g"
NODE_103	GeneMark.hmm	start_codon	42809	42811	.	-	0	gene_id "9101_g"; transcript_id "9101_t";
NODE_103	GeneMark.hmm	CDS	43290	47507	.	-	0	gene_id "9102_g"; transcript_id "9102_t";
NODE_103	GeneMark.hmm	stop_codon	43290	43292	.	-	0	gene_id "9102_g"; transcript_id "9102_t";
NODE_103	GeneMark.hmm	exon	43290	47507	0	-	.	gene_id "9102_g"; transcript_id "9102_t";
NODE_103	GeneMark.hmm	gene	43290	47507	.	-	.	gene_id "9102_g"
NODE_103	GeneMark.hmm	start_codon	47505	47507	.	-	0	gene_id "9102_g"; transcript_id "9102_t";
NODE_1030	GeneMark.hmm	CDS	32	1189	.	-	0	gene_id "4241_g"; transcript_id "4241_t";
NODE_1030	GeneMark.hmm	gene	32	1189	.	-	.	gene_id "4241_g"
NODE_1030	GeneMark.hmm	exon	32	1189	0	-	.	gene_id "4241_g"; transcript_id "4241_t";
NODE_1030	GeneMark.hmm	start_codon	1187	1189	.	-	0	gene_id "4241_g"; transcript_id "4241_t";
NODE_1030	GeneMark.hmm	stop_codon	2302	2304	.	-	0	gene_id "4242_g"; transcript_id "4242_t";
NODE_1030	GeneMark.hmm	CDS	2302	4371	.	-	0	gene_id "4242_g"; transcript_id "4242_t";
NODE_1030	GeneMark.hmm	exon	2302	4371	0	-	.	gene_id "4242_g"; transcript_id "4242_t";
NODE_1030	GeneMark.hmm	gene	2302	4371	.	-	.	gene_id "4242_g"
NODE_1030	GeneMark.hmm	start_codon	4369	4371	.	-	0	gene_id "4242_g"; transcript_id "4242_t";
NODE_1030	GeneMark.hmm	exon	5757	6674	0	+	.	gene_id "4243_g"; transcript_id "4243_t";
NODE_1030	GeneMark.hmm	start_codon	5757	5759	.	+	0	gene_id "4243_g"; transcript_id "4243_t";
NODE_1030	GeneMark.hmm	CDS	5757	6674	.	+	0	gene_id "4243_g"; transcript_id "4243_t";
NODE_1030	GeneMark.hmm	gene	5757	6674	.	+	.	gene_id "4243_g"
NODE_1030	GeneMark.hmm	stop_codon	6672	6674	.	+	0	gene_id "4243_g"; transcript_id "4243_t";
NODE_1030	GeneMark.hmm	exon	7152	8768	0	+	.	gene_id "4244_g"; transcript_id "4244_t";
NODE_1030	GeneMark.hmm	gene	7152	8768	.	+	.	gene_id "4244_g"
NODE_1030	GeneMark.hmm	CDS	7152	8768	.	+	0	gene_id "4244_g"; transcript_id "4244_t";
NODE_1030	GeneMark.hmm	start_codon	7152	7154	.	+	0	gene_id "4244_g"; transcript_id "4244_t";
NODE_1030	GeneMark.hmm	stop_codon	8766	8768	.	+	0	gene_id "4244_g"; transcript_id "4244_t";
NODE_1030	GeneMark.hmm	gene	9284	14158	.	-	.	gene_id "4245_g"
NODE_1030	GeneMark.hmm	CDS	9284	13384	.	-	0	gene_id "4245_g"; transcript_id "4245_t";
NODE_1030	GeneMark.hmm	stop_codon	9284	9286	.	-	0	gene_id "4245_g"; transcript_id "4245_t";
NODE_1030	GeneMark.hmm	exon	9284	13384	0	-	.	gene_id "4245_g"; transcript_id "4245_t";
NODE_1030	GeneMark.hmm	CDS	13511	13678	.	-	0	gene_id "4245_g"; transcript_id "4245_t";
NODE_1030	GeneMark.hmm	exon	13511	13678	0	-	.	gene_id "4245_g"; transcript_id "4245_t";
NODE_1030	GeneMark.hmm	exon	13805	13960	0	-	.	gene_id "4245_g"; transcript_id "4245_t";
NODE_1030	GeneMark.hmm	CDS	13805	13960	.	-	0	gene_id "4245_g"; transcript_id "4245_t";
NODE_1030	GeneMark.hmm	exon	14140	14160	0	-	.	gene_id "4245_g"; transcript_id "4245_t";
NODE_1030	GeneMark.hmm	CDS	14140	14160	.	-	0	gene_id "4245_g"; transcript_id "4245_t";
NODE_1030	GeneMark.hmm	start_codon	14158	14160	.	-	0	gene_id "4245_g"; transcript_id "4245_t";
NODE_10302	GeneMark.hmm	exon	70	221	0	-	.	gene_id "8254_g"; transcript_id "8254_t";
NODE_10302	GeneMark.hmm	CDS	70	221	.	-	0	gene_id "8254_g"; transcript_id "8254_t";
NODE_10302	GeneMark.hmm	gene	70	221	.	-	.	gene_id "8254_g"
NODE_10302	GeneMark.hmm	start_codon	219	221	.	-	0	gene_id "8254_g"; transcript_id "8254_t";
NODE_10307	GeneMark.hmm	exon	22	678	0	-	.	gene_id "8727_g"; transcript_id "8727_t";
NODE_10307	GeneMark.hmm	CDS	22	678	.	-	0	gene_id "8727_g"; transcript_id "8727_t";
NODE_10307	GeneMark.hmm	gene	22	678	.	-	.	gene_id "8727_g"
NODE_10307	GeneMark.hmm	start_codon	676	678	.	-	0	gene_id "8727_g"; transcript_id "8727_t";
NODE_10314	GeneMark.hmm	exon	29	1633	0	-	.	gene_id "7412_g"; transcript_id "7412_t";
NODE_10314	GeneMark.hmm	CDS	29	1633	.	-	0	gene_id "7412_g"; transcript_id "7412_t";
NODE_10314	GeneMark.hmm	gene	29	1810	.	-	.	gene_id "7412_g"
NODE_10314	GeneMark.hmm	exon	1720	1812	0	-	.	gene_id "7412_g"; transcript_id "7412_t";
NODE_10314	GeneMark.hmm	CDS	1720	1812	.	-	0	gene_id "7412_g"; transcript_id "7412_t";
NODE_10314	GeneMark.hmm	start_codon	1810	1812	.	-	0	gene_id "7412_g"; transcript_id "7412_t";
NODE_10323	GeneMark.hmm	exon	509	1128	0	+	.	gene_id "2264_g"; transcript_id "2264_t";
NODE_10323	GeneMark.hmm	CDS	509	1128	.	+	2	gene_id "2264_g"; transcript_id "2264_t";
NODE_10323	GeneMark.hmm	gene	509	1128	.	+	.	gene_id "2264_g"
NODE_10323	GeneMark.hmm	stop_codon	1126	1128	.	+	0	gene_id "2264_g"; transcript_id "2264_t";
NODE_10344	GeneMark.hmm	exon	29	338	0	+	.	gene_id "565_g"; transcript_id "565_t";
NODE_10344	GeneMark.hmm	CDS	29	338	.	+	1	gene_id "565_g"; transcript_id "565_t";
NODE_10344	GeneMark.hmm	gene	29	338	.	+	.	gene_id "565_g"
NODE_10344	GeneMark.hmm	stop_codon	336	338	.	+	0	gene_id "565_g"; transcript_id "565_t";
NODE_10344	GeneMark.hmm	exon	580	762	0	+	.	gene_id "566_g"; transcript_id "566_t";
NODE_10344	GeneMark.hmm	start_codon	580	582	.	+	0	gene_id "566_g"; transcript_id "566_t";
NODE_10344	GeneMark.hmm	CDS	580	762	.	+	0	gene_id "566_g"; transcript_id "566_t";
NODE_10344	GeneMark.hmm	gene	580	762	.	+	.	gene_id "566_g"
NODE_10350	GeneMark.hmm	exon	1451	1812	0	-	.	gene_id "4029_g"; transcript_id "4029_t";
NODE_10350	GeneMark.hmm	stop_codon	1451	1453	.	-	0	gene_id "4029_g"; transcript_id "4029_t";
NODE_10350	GeneMark.hmm	CDS	1451	1812	.	-	2	gene_id "4029_g"; transcript_id "4029_t";
NODE_10350	GeneMark.hmm	gene	1451	1812	.	-	.	gene_id "4029_g"
NODE_10356	GeneMark.hmm	exon	193	364	0	+	.	gene_id "6768_g"; transcript_id "6768_t";
NODE_10356	GeneMark.hmm	CDS	193	364	.	+	1	gene_id "6768_g"; transcript_id "6768_t";
NODE_10356	GeneMark.hmm	gene	193	364	.	+	.	gene_id "6768_g"
NODE_1036	GeneMark.hmm	CDS	33	408	.	-	0	gene_id "1285_g"; transcript_id "1285_t";
NODE_1036	GeneMark.hmm	exon	33	408	0	-	.	gene_id "1285_g"; transcript_id "1285_t";
NODE_1036	GeneMark.hmm	gene	33	408	.	-	.	gene_id "1285_g"
NODE_1036	GeneMark.hmm	start_codon	406	408	.	-	0	gene_id "1285_g"; transcript_id "1285_t";
NODE_1036	GeneMark.hmm	exon	7647	7900	0	+	.	gene_id "1286_g"; transcript_id "1286_t";
NODE_1036	GeneMark.hmm	start_codon	7647	7649	.	+	0	gene_id "1286_g"; transcript_id "1286_t";
NODE_1036	GeneMark.hmm	CDS	7647	7900	.	+	0	gene_id "1286_g"; transcript_id "1286_t";
NODE_1036	GeneMark.hmm	gene	7647	8142	.	+	.	gene_id "1286_g"
NODE_1036	GeneMark.hmm	exon	7973	8144	0	+	.	gene_id "1286_g"; transcript_id "1286_t";
NODE_1036	GeneMark.hmm	CDS	7973	8144	.	+	1	gene_id "1286_g"; transcript_id "1286_t";
NODE_1036	GeneMark.hmm	stop_codon	8142	8144	.	+	0	gene_id "1286_g"; transcript_id "1286_t";
NODE_1036	GeneMark.hmm	gene	14260	14653	.	-	.	gene_id "1287_g"
NODE_1036	GeneMark.hmm	CDS	14260	14556	.	-	0	gene_id "1287_g"; transcript_id "1287_t";
NODE_1036	GeneMark.hmm	stop_codon	14260	14262	.	-	0	gene_id "1287_g"; transcript_id "1287_t";
NODE_1036	GeneMark.hmm	exon	14260	14556	0	-	.	gene_id "1287_g"; transcript_id "1287_t";
NODE_1036	GeneMark.hmm	exon	14641	14655	0	-	.	gene_id "1287_g"; transcript_id "1287_t";
NODE_1036	GeneMark.hmm	CDS	14641	14655	.	-	0	gene_id "1287_g"; transcript_id "1287_t";
NODE_1036	GeneMark.hmm	start_codon	14653	14655	.	-	0	gene_id "1287_g"; transcript_id "1287_t";
NODE_10363	GeneMark.hmm	exon	210	787	0	+	.	gene_id "7710_g"; transcript_id "7710_t";
NODE_10363	GeneMark.hmm	start_codon	210	212	.	+	0	gene_id "7710_g"; transcript_id "7710_t";
NODE_10363	GeneMark.hmm	CDS	210	787	.	+	0	gene_id "7710_g"; transcript_id "7710_t";
NODE_10363	GeneMark.hmm	gene	210	1810	.	+	.	gene_id "7710_g"
NODE_10363	GeneMark.hmm	exon	831	958	0	+	.	gene_id "7710_g"; transcript_id "7710_t";
NODE_10363	GeneMark.hmm	CDS	831	958	.	+	1	gene_id "7710_g"; transcript_id "7710_t";
NODE_10363	GeneMark.hmm	exon	1126	1682	0	+	.	gene_id "7710_g"; transcript_id "7710_t";
NODE_10363	GeneMark.hmm	CDS	1126	1682	.	+	2	gene_id "7710_g"; transcript_id "7710_t";
NODE_10363	GeneMark.hmm	exon	1810	1878	0	+	.	gene_id "7710_g"; transcript_id "7710_t";
NODE_10363	GeneMark.hmm	CDS	1810	1878	.	+	0	gene_id "7710_g"; transcript_id "7710_t";
NODE_10370	GeneMark.hmm	exon	126	377	0	+	.	gene_id "9801_g"; transcript_id "9801_t";
NODE_10370	GeneMark.hmm	CDS	126	377	.	+	1	gene_id "9801_g"; transcript_id "9801_t";
NODE_10370	GeneMark.hmm	gene	126	1635	.	+	.	gene_id "9801_g"
NODE_10370	GeneMark.hmm	exon	453	582	0	+	.	gene_id "9801_g"; transcript_id "9801_t";
NODE_10370	GeneMark.hmm	CDS	453	582	.	+	1	gene_id "9801_g"; transcript_id "9801_t";
NODE_10370	GeneMark.hmm	exon	662	958	0	+	.	gene_id "9801_g"; transcript_id "9801_t";
NODE_10370	GeneMark.hmm	CDS	662	958	.	+	0	gene_id "9801_g"; transcript_id "9801_t";
NODE_10370	GeneMark.hmm	exon	1043	1264	0	+	.	gene_id "9801_g"; transcript_id "9801_t";
NODE_10370	GeneMark.hmm	CDS	1043	1264	.	+	0	gene_id "9801_g"; transcript_id "9801_t";
NODE_10370	GeneMark.hmm	exon	1347	1637	0	+	.	gene_id "9801_g"; transcript_id "9801_t";
NODE_10370	GeneMark.hmm	CDS	1347	1637	.	+	0	gene_id "9801_g"; transcript_id "9801_t";
NODE_10370	GeneMark.hmm	stop_codon	1635	1637	.	+	0	gene_id "9801_g"; transcript_id "9801_t";
NODE_10378	GeneMark.hmm	exon	1566	1690	0	-	.	gene_id "408_g"; transcript_id "408_t";
NODE_10378	GeneMark.hmm	CDS	1566	1690	.	-	0	gene_id "408_g"; transcript_id "408_t";
NODE_10378	GeneMark.hmm	gene	1566	1690	.	-	.	gene_id "408_g"
NODE_10378	GeneMark.hmm	start_codon	1688	1690	.	-	0	gene_id "408_g"; transcript_id "408_t";
NODE_1038	GeneMark.hmm	stop_codon	3415	3417	.	-	0	gene_id "3577_g"; transcript_id "3577_t";
NODE_1038	GeneMark.hmm	gene	3415	3738	.	-	.	gene_id "3577_g"
NODE_1038	GeneMark.hmm	exon	3415	3502	0	-	.	gene_id "3577_g"; transcript_id "3577_t";
NODE_1038	GeneMark.hmm	CDS	3415	3502	.	-	1	gene_id "3577_g"; transcript_id "3577_t";
NODE_1038	GeneMark.hmm	CDS	3547	3740	.	-	0	gene_id "3577_g"; transcript_id "3577_t";
NODE_1038	GeneMark.hmm	exon	3547	3740	0	-	.	gene_id "3577_g"; transcript_id "3577_t";
NODE_1038	GeneMark.hmm	start_codon	3738	3740	.	-	0	gene_id "3577_g"; transcript_id "3577_t";
NODE_1038	GeneMark.hmm	stop_codon	4091	4093	.	-	0	gene_id "3578_g"; transcript_id "3578_t";
NODE_1038	GeneMark.hmm	CDS	4091	4289	.	-	1	gene_id "3578_g"; transcript_id "3578_t";
NODE_1038	GeneMark.hmm	exon	4091	4289	0	-	.	gene_id "3578_g"; transcript_id "3578_t";
NODE_1038	GeneMark.hmm	gene	4091	4606	.	-	.	gene_id "3578_g"
NODE_1038	GeneMark.hmm	exon	4433	4608	0	-	.	gene_id "3578_g"; transcript_id "3578_t";
NODE_1038	GeneMark.hmm	CDS	4433	4608	.	-	0	gene_id "3578_g"; transcript_id "3578_t";
NODE_1038	GeneMark.hmm	start_codon	4606	4608	.	-	0	gene_id "3578_g"; transcript_id "3578_t";
NODE_1038	GeneMark.hmm	exon	5381	5846	0	-	.	gene_id "3579_g"; transcript_id "3579_t";
NODE_1038	GeneMark.hmm	stop_codon	5381	5383	.	-	0	gene_id "3579_g"; transcript_id "3579_t";
NODE_1038	GeneMark.hmm	CDS	5381	5846	.	-	1	gene_id "3579_g"; transcript_id "3579_t";
NODE_1038	GeneMark.hmm	gene	5381	6237	.	-	.	gene_id "3579_g"
NODE_1038	GeneMark.hmm	exon	5908	6137	0	-	.	gene_id "3579_g"; transcript_id "3579_t";
NODE_1038	GeneMark.hmm	CDS	5908	6137	.	-	0	gene_id "3579_g"; transcript_id "3579_t";
NODE_1038	GeneMark.hmm	CDS	6198	6239	.	-	0	gene_id "3579_g"; transcript_id "3579_t";
NODE_1038	GeneMark.hmm	exon	6198	6239	0	-	.	gene_id "3579_g"; transcript_id "3579_t";
NODE_1038	GeneMark.hmm	start_codon	6237	6239	.	-	0	gene_id "3579_g"; transcript_id "3579_t";
NODE_1038	GeneMark.hmm	gene	6372	7293	.	-	.	gene_id "3580_g"
NODE_1038	GeneMark.hmm	exon	6372	7112	0	-	.	gene_id "3580_g"; transcript_id "3580_t";
NODE_1038	GeneMark.hmm	CDS	6372	7112	.	-	0	gene_id "3580_g"; transcript_id "3580_t";
NODE_1038	GeneMark.hmm	stop_codon	6372	6374	.	-	0	gene_id "3580_g"; transcript_id "3580_t";
NODE_1038	GeneMark.hmm	CDS	7209	7295	.	-	0	gene_id "3580_g"; transcript_id "3580_t";
NODE_1038	GeneMark.hmm	exon	7209	7295	0	-	.	gene_id "3580_g"; transcript_id "3580_t";
NODE_1038	GeneMark.hmm	start_codon	7293	7295	.	-	0	gene_id "3580_g"; transcript_id "3580_t";
NODE_1038	GeneMark.hmm	exon	8621	8983	0	+	.	gene_id "3581_g"; transcript_id "3581_t";
NODE_1038	GeneMark.hmm	start_codon	8621	8623	.	+	0	gene_id "3581_g"; transcript_id "3581_t";
NODE_1038	GeneMark.hmm	CDS	8621	8983	.	+	0	gene_id "3581_g"; transcript_id "3581_t";
NODE_1038	GeneMark.hmm	gene	8621	8983	.	+	.	gene_id "3581_g"
NODE_1038	GeneMark.hmm	stop_codon	8981	8983	.	+	0	gene_id "3581_g"; transcript_id "3581_t";
NODE_1038	GeneMark.hmm	gene	9964	10800	.	+	.	gene_id "3582_g"
NODE_1038	GeneMark.hmm	CDS	9964	10251	.	+	0	gene_id "3582_g"; transcript_id "3582_t";
NODE_1038	GeneMark.hmm	exon	9964	10251	0	+	.	gene_id "3582_g"; transcript_id "3582_t";
NODE_1038	GeneMark.hmm	start_codon	9964	9966	.	+	0	gene_id "3582_g"; transcript_id "3582_t";
NODE_1038	GeneMark.hmm	exon	10347	10802	0	+	.	gene_id "3582_g"; transcript_id "3582_t";
NODE_1038	GeneMark.hmm	CDS	10347	10802	.	+	0	gene_id "3582_g"; transcript_id "3582_t";
NODE_1038	GeneMark.hmm	stop_codon	10800	10802	.	+	0	gene_id "3582_g"; transcript_id "3582_t";
NODE_1038	GeneMark.hmm	CDS	11202	13250	.	+	0	gene_id "3583_g"; transcript_id "3583_t";
NODE_1038	GeneMark.hmm	start_codon	11202	11204	.	+	0	gene_id "3583_g"; transcript_id "3583_t";
NODE_1038	GeneMark.hmm	gene	11202	14950	.	+	.	gene_id "3583_g"
NODE_1038	GeneMark.hmm	exon	11202	13250	0	+	.	gene_id "3583_g"; transcript_id "3583_t";
NODE_1038	GeneMark.hmm	exon	13318	14952	0	+	.	gene_id "3583_g"; transcript_id "3583_t";
NODE_1038	GeneMark.hmm	CDS	13318	14952	.	+	0	gene_id "3583_g"; transcript_id "3583_t";
NODE_1038	GeneMark.hmm	stop_codon	14950	14952	.	+	0	gene_id "3583_g"; transcript_id "3583_t";
NODE_1038	GeneMark.hmm	gene	15011	17578	.	-	.	gene_id "3584_g"
NODE_1038	GeneMark.hmm	CDS	15011	15016	.	-	0	gene_id "3584_g"; transcript_id "3584_t";
NODE_1038	GeneMark.hmm	stop_codon	15011	15013	.	-	0	gene_id "3584_g"; transcript_id "3584_t";
NODE_1038	GeneMark.hmm	exon	15011	15016	0	-	.	gene_id "3584_g"; transcript_id "3584_t";
NODE_1038	GeneMark.hmm	CDS	15086	15368	.	-	1	gene_id "3584_g"; transcript_id "3584_t";
NODE_1038	GeneMark.hmm	exon	15086	15368	0	-	.	gene_id "3584_g"; transcript_id "3584_t";
NODE_1038	GeneMark.hmm	CDS	15451	15832	.	-	2	gene_id "3584_g"; transcript_id "3584_t";
NODE_1038	GeneMark.hmm	exon	15451	15832	0	-	.	gene_id "3584_g"; transcript_id "3584_t";
NODE_1038	GeneMark.hmm	CDS	15903	16049	.	-	2	gene_id "3584_g"; transcript_id "3584_t";
NODE_1038	GeneMark.hmm	exon	15903	16049	0	-	.	gene_id "3584_g"; transcript_id "3584_t";
NODE_1038	GeneMark.hmm	exon	16164	17394	0	-	.	gene_id "3584_g"; transcript_id "3584_t";
NODE_1038	GeneMark.hmm	CDS	16164	17394	.	-	0	gene_id "3584_g"; transcript_id "3584_t";
NODE_1038	GeneMark.hmm	exon	17509	17580	0	-	.	gene_id "3584_g"; transcript_id "3584_t";
NODE_1038	GeneMark.hmm	CDS	17509	17580	.	-	0	gene_id "3584_g"; transcript_id "3584_t";
NODE_1038	GeneMark.hmm	start_codon	17578	17580	.	-	0	gene_id "3584_g"; transcript_id "3584_t";
NODE_10388	GeneMark.hmm	exon	695	1314	0	-	.	gene_id "5356_g"; transcript_id "5356_t";
NODE_10388	GeneMark.hmm	CDS	695	1314	.	-	0	gene_id "5356_g"; transcript_id "5356_t";
NODE_10388	GeneMark.hmm	gene	695	1390	.	-	.	gene_id "5356_g"
NODE_10388	GeneMark.hmm	exon	1390	1656	0	-	.	gene_id "5356_g"; transcript_id "5356_t";
NODE_10388	GeneMark.hmm	CDS	1390	1656	.	-	0	gene_id "5356_g"; transcript_id "5356_t";
NODE_1039	GeneMark.hmm	start_codon	941	943	.	+	0	gene_id "9562_g"; transcript_id "9562_t";
NODE_1039	GeneMark.hmm	gene	941	2010	.	+	.	gene_id "9562_g"
NODE_1039	GeneMark.hmm	exon	941	1299	0	+	.	gene_id "9562_g"; transcript_id "9562_t";
NODE_1039	GeneMark.hmm	CDS	941	1299	.	+	0	gene_id "9562_g"; transcript_id "9562_t";
NODE_1039	GeneMark.hmm	CDS	1444	1490	.	+	1	gene_id "9562_g"; transcript_id "9562_t";
NODE_1039	GeneMark.hmm	exon	1444	1490	0	+	.	gene_id "9562_g"; transcript_id "9562_t";
NODE_1039	GeneMark.hmm	exon	1585	1671	0	+	.	gene_id "9562_g"; transcript_id "9562_t";
NODE_1039	GeneMark.hmm	CDS	1585	1671	.	+	2	gene_id "9562_g"; transcript_id "9562_t";
NODE_1039	GeneMark.hmm	exon	1739	1884	0	+	.	gene_id "9562_g"; transcript_id "9562_t";
NODE_1039	GeneMark.hmm	CDS	1739	1884	.	+	2	gene_id "9562_g"; transcript_id "9562_t";
NODE_1039	GeneMark.hmm	exon	1962	2012	0	+	.	gene_id "9562_g"; transcript_id "9562_t";
NODE_1039	GeneMark.hmm	CDS	1962	2012	.	+	0	gene_id "9562_g"; transcript_id "9562_t";
NODE_1039	GeneMark.hmm	stop_codon	2010	2012	.	+	0	gene_id "9562_g"; transcript_id "9562_t";
NODE_1039	GeneMark.hmm	start_codon	5516	5518	.	+	0	gene_id "9563_g"; transcript_id "9563_t";
NODE_1039	GeneMark.hmm	gene	5516	7028	.	+	.	gene_id "9563_g"
NODE_1039	GeneMark.hmm	CDS	5516	5770	.	+	0	gene_id "9563_g"; transcript_id "9563_t";
NODE_1039	GeneMark.hmm	exon	5516	5770	0	+	.	gene_id "9563_g"; transcript_id "9563_t";
NODE_1039	GeneMark.hmm	exon	5921	6134	0	+	.	gene_id "9563_g"; transcript_id "9563_t";
NODE_1039	GeneMark.hmm	CDS	5921	6134	.	+	0	gene_id "9563_g"; transcript_id "9563_t";
NODE_1039	GeneMark.hmm	exon	6212	6396	0	+	.	gene_id "9563_g"; transcript_id "9563_t";
NODE_1039	GeneMark.hmm	CDS	6212	6396	.	+	2	gene_id "9563_g"; transcript_id "9563_t";
NODE_1039	GeneMark.hmm	exon	6481	6655	0	+	.	gene_id "9563_g"; transcript_id "9563_t";
NODE_1039	GeneMark.hmm	CDS	6481	6655	.	+	0	gene_id "9563_g"; transcript_id "9563_t";
NODE_1039	GeneMark.hmm	exon	6741	7030	0	+	.	gene_id "9563_g"; transcript_id "9563_t";
NODE_1039	GeneMark.hmm	CDS	6741	7030	.	+	2	gene_id "9563_g"; transcript_id "9563_t";
NODE_1039	GeneMark.hmm	stop_codon	7028	7030	.	+	0	gene_id "9563_g"; transcript_id "9563_t";
NODE_1039	GeneMark.hmm	start_codon	9268	9270	.	+	0	gene_id "9564_g"; transcript_id "9564_t";
NODE_1039	GeneMark.hmm	CDS	9268	10095	.	+	0	gene_id "9564_g"; transcript_id "9564_t";
NODE_1039	GeneMark.hmm	exon	9268	10095	0	+	.	gene_id "9564_g"; transcript_id "9564_t";
NODE_1039	GeneMark.hmm	gene	9268	10095	.	+	.	gene_id "9564_g"
NODE_1039	GeneMark.hmm	stop_codon	10093	10095	.	+	0	gene_id "9564_g"; transcript_id "9564_t";
NODE_1039	GeneMark.hmm	exon	13788	15452	0	-	.	gene_id "9565_g"; transcript_id "9565_t";
NODE_1039	GeneMark.hmm	stop_codon	13788	13790	.	-	0	gene_id "9565_g"; transcript_id "9565_t";
NODE_1039	GeneMark.hmm	CDS	13788	15452	.	-	0	gene_id "9565_g"; transcript_id "9565_t";
NODE_1039	GeneMark.hmm	gene	13788	15452	.	-	.	gene_id "9565_g"
NODE_1039	GeneMark.hmm	start_codon	15450	15452	.	-	0	gene_id "9565_g"; transcript_id "9565_t";
NODE_1039	GeneMark.hmm	gene	17564	17939	.	+	.	gene_id "9566_g"
NODE_1039	GeneMark.hmm	CDS	17564	17784	.	+	0	gene_id "9566_g"; transcript_id "9566_t";
NODE_1039	GeneMark.hmm	start_codon	17564	17566	.	+	0	gene_id "9566_g"; transcript_id "9566_t";
NODE_1039	GeneMark.hmm	exon	17564	17784	0	+	.	gene_id "9566_g"; transcript_id "9566_t";
NODE_1039	GeneMark.hmm	CDS	17939	18317	.	+	1	gene_id "9566_g"; transcript_id "9566_t";
NODE_1039	GeneMark.hmm	exon	17939	18317	0	+	.	gene_id "9566_g"; transcript_id "9566_t";
NODE_104	GeneMark.hmm	start_codon	5841	5843	.	+	0	gene_id "5941_g"; transcript_id "5941_t";
NODE_104	GeneMark.hmm	gene	5841	6155	.	+	.	gene_id "5941_g"
NODE_104	GeneMark.hmm	exon	5841	6155	0	+	.	gene_id "5941_g"; transcript_id "5941_t";
NODE_104	GeneMark.hmm	CDS	5841	6155	.	+	0	gene_id "5941_g"; transcript_id "5941_t";
NODE_104	GeneMark.hmm	stop_codon	6153	6155	.	+	0	gene_id "5941_g"; transcript_id "5941_t";
NODE_104	GeneMark.hmm	exon	14605	14961	0	-	.	gene_id "5942_g"; transcript_id "5942_t";
NODE_104	GeneMark.hmm	gene	14605	15057	.	-	.	gene_id "5942_g"
NODE_104	GeneMark.hmm	CDS	14605	14961	.	-	0	gene_id "5942_g"; transcript_id "5942_t";
NODE_104	GeneMark.hmm	stop_codon	14605	14607	.	-	0	gene_id "5942_g"; transcript_id "5942_t";
NODE_104	GeneMark.hmm	CDS	15045	15059	.	-	0	gene_id "5942_g"; transcript_id "5942_t";
NODE_104	GeneMark.hmm	exon	15045	15059	0	-	.	gene_id "5942_g"; transcript_id "5942_t";
NODE_104	GeneMark.hmm	start_codon	15057	15059	.	-	0	gene_id "5942_g"; transcript_id "5942_t";
NODE_104	GeneMark.hmm	stop_codon	24744	24746	.	-	0	gene_id "5943_g"; transcript_id "5943_t";
NODE_104	GeneMark.hmm	CDS	24744	26342	.	-	0	gene_id "5943_g"; transcript_id "5943_t";
NODE_104	GeneMark.hmm	exon	24744	26342	0	-	.	gene_id "5943_g"; transcript_id "5943_t";
NODE_104	GeneMark.hmm	gene	24744	26342	.	-	.	gene_id "5943_g"
NODE_104	GeneMark.hmm	start_codon	26340	26342	.	-	0	gene_id "5943_g"; transcript_id "5943_t";
NODE_104	GeneMark.hmm	exon	27981	29255	0	-	.	gene_id "5944_g"; transcript_id "5944_t";
NODE_104	GeneMark.hmm	stop_codon	27981	27983	.	-	0	gene_id "5944_g"; transcript_id "5944_t";
NODE_104	GeneMark.hmm	CDS	27981	29255	.	-	0	gene_id "5944_g"; transcript_id "5944_t";
NODE_104	GeneMark.hmm	gene	27981	29255	.	-	.	gene_id "5944_g"
NODE_104	GeneMark.hmm	start_codon	29253	29255	.	-	0	gene_id "5944_g"; transcript_id "5944_t";
NODE_104	GeneMark.hmm	gene	30081	30896	.	-	.	gene_id "5945_g"
NODE_104	GeneMark.hmm	stop_codon	30081	30083	.	-	0	gene_id "5945_g"; transcript_id "5945_t";
NODE_104	GeneMark.hmm	CDS	30081	30896	.	-	0	gene_id "5945_g"; transcript_id "5945_t";
NODE_104	GeneMark.hmm	exon	30081	30896	0	-	.	gene_id "5945_g"; transcript_id "5945_t";
NODE_104	GeneMark.hmm	start_codon	30894	30896	.	-	0	gene_id "5945_g"; transcript_id "5945_t";
NODE_104	GeneMark.hmm	CDS	31612	31964	.	+	0	gene_id "5946_g"; transcript_id "5946_t";
NODE_104	GeneMark.hmm	start_codon	31612	31614	.	+	0	gene_id "5946_g"; transcript_id "5946_t";
NODE_104	GeneMark.hmm	exon	31612	31964	0	+	.	gene_id "5946_g"; transcript_id "5946_t";
NODE_104	GeneMark.hmm	gene	31612	32736	.	+	.	gene_id "5946_g"
NODE_104	GeneMark.hmm	exon	32132	32254	0	+	.	gene_id "5946_g"; transcript_id "5946_t";
NODE_104	GeneMark.hmm	CDS	32132	32254	.	+	1	gene_id "5946_g"; transcript_id "5946_t";
NODE_104	GeneMark.hmm	CDS	32364	32460	.	+	1	gene_id "5946_g"; transcript_id "5946_t";
NODE_104	GeneMark.hmm	exon	32364	32460	0	+	.	gene_id "5946_g"; transcript_id "5946_t";
NODE_104	GeneMark.hmm	CDS	32556	32738	.	+	0	gene_id "5946_g"; transcript_id "5946_t";
NODE_104	GeneMark.hmm	exon	32556	32738	0	+	.	gene_id "5946_g"; transcript_id "5946_t";
NODE_104	GeneMark.hmm	stop_codon	32736	32738	.	+	0	gene_id "5946_g"; transcript_id "5946_t";
NODE_104	GeneMark.hmm	exon	33013	33554	0	-	.	gene_id "5947_g"; transcript_id "5947_t";
NODE_104	GeneMark.hmm	stop_codon	33013	33015	.	-	0	gene_id "5947_g"; transcript_id "5947_t";
NODE_104	GeneMark.hmm	CDS	33013	33554	.	-	2	gene_id "5947_g"; transcript_id "5947_t";
NODE_104	GeneMark.hmm	gene	33013	33857	.	-	.	gene_id "5947_g"
NODE_104	GeneMark.hmm	exon	33664	33859	0	-	.	gene_id "5947_g"; transcript_id "5947_t";
NODE_104	GeneMark.hmm	CDS	33664	33859	.	-	0	gene_id "5947_g"; transcript_id "5947_t";
NODE_104	GeneMark.hmm	start_codon	33857	33859	.	-	0	gene_id "5947_g"; transcript_id "5947_t";
NODE_104	GeneMark.hmm	gene	36190	37533	.	+	.	gene_id "5948_g"
NODE_104	GeneMark.hmm	start_codon	36190	36192	.	+	0	gene_id "5948_g"; transcript_id "5948_t";
NODE_104	GeneMark.hmm	exon	36190	37533	0	+	.	gene_id "5948_g"; transcript_id "5948_t";
NODE_104	GeneMark.hmm	CDS	36190	37533	.	+	0	gene_id "5948_g"; transcript_id "5948_t";
NODE_104	GeneMark.hmm	stop_codon	37531	37533	.	+	0	gene_id "5948_g"; transcript_id "5948_t";
NODE_104	GeneMark.hmm	exon	38052	39365	0	-	.	gene_id "5949_g"; transcript_id "5949_t";
NODE_104	GeneMark.hmm	stop_codon	38052	38054	.	-	0	gene_id "5949_g"; transcript_id "5949_t";
NODE_104	GeneMark.hmm	CDS	38052	39365	.	-	0	gene_id "5949_g"; transcript_id "5949_t";
NODE_104	GeneMark.hmm	gene	38052	39365	.	-	.	gene_id "5949_g"
NODE_104	GeneMark.hmm	start_codon	39363	39365	.	-	0	gene_id "5949_g"; transcript_id "5949_t";
NODE_104	GeneMark.hmm	CDS	41367	41525	.	+	0	gene_id "5950_g"; transcript_id "5950_t";
NODE_104	GeneMark.hmm	exon	41367	41525	0	+	.	gene_id "5950_g"; transcript_id "5950_t";
NODE_104	GeneMark.hmm	gene	41367	43134	.	+	.	gene_id "5950_g"
NODE_104	GeneMark.hmm	start_codon	41367	41369	.	+	0	gene_id "5950_g"; transcript_id "5950_t";
NODE_104	GeneMark.hmm	CDS	41705	42355	.	+	0	gene_id "5950_g"; transcript_id "5950_t";
NODE_104	GeneMark.hmm	exon	41705	42355	0	+	.	gene_id "5950_g"; transcript_id "5950_t";
NODE_104	GeneMark.hmm	CDS	42450	42648	.	+	0	gene_id "5950_g"; transcript_id "5950_t";
NODE_104	GeneMark.hmm	exon	42450	42648	0	+	.	gene_id "5950_g"; transcript_id "5950_t";
NODE_104	GeneMark.hmm	CDS	42727	42803	.	+	2	gene_id "5950_g"; transcript_id "5950_t";
NODE_104	GeneMark.hmm	exon	42727	42803	0	+	.	gene_id "5950_g"; transcript_id "5950_t";
NODE_104	GeneMark.hmm	CDS	42893	43031	.	+	0	gene_id "5950_g"; transcript_id "5950_t";
NODE_104	GeneMark.hmm	exon	42893	43031	0	+	.	gene_id "5950_g"; transcript_id "5950_t";
NODE_104	GeneMark.hmm	CDS	43108	43136	.	+	2	gene_id "5950_g"; transcript_id "5950_t";
NODE_104	GeneMark.hmm	exon	43108	43136	0	+	.	gene_id "5950_g"; transcript_id "5950_t";
NODE_104	GeneMark.hmm	stop_codon	43134	43136	.	+	0	gene_id "5950_g"; transcript_id "5950_t";
NODE_104	GeneMark.hmm	exon	43209	46961	0	-	.	gene_id "5951_g"; transcript_id "5951_t";
NODE_104	GeneMark.hmm	stop_codon	43209	43211	.	-	0	gene_id "5951_g"; transcript_id "5951_t";
NODE_104	GeneMark.hmm	CDS	43209	46961	.	-	0	gene_id "5951_g"; transcript_id "5951_t";
NODE_104	GeneMark.hmm	gene	43209	46961	.	-	.	gene_id "5951_g"
NODE_104	GeneMark.hmm	start_codon	46959	46961	.	-	0	gene_id "5951_g"; transcript_id "5951_t";
NODE_104	GeneMark.hmm	CDS	49559	49858	.	-	0	gene_id "5952_g"; transcript_id "5952_t";
NODE_104	GeneMark.hmm	stop_codon	49559	49561	.	-	0	gene_id "5952_g"; transcript_id "5952_t";
NODE_104	GeneMark.hmm	exon	49559	49858	0	-	.	gene_id "5952_g"; transcript_id "5952_t";
NODE_104	GeneMark.hmm	gene	49559	49858	.	-	.	gene_id "5952_g"
NODE_10400	GeneMark.hmm	exon	102	781	0	+	.	gene_id "1778_g"; transcript_id "1778_t";
NODE_10400	GeneMark.hmm	CDS	102	781	.	+	2	gene_id "1778_g"; transcript_id "1778_t";
NODE_10400	GeneMark.hmm	gene	102	887	.	+	.	gene_id "1778_g"
NODE_10400	GeneMark.hmm	exon	887	1693	0	+	.	gene_id "1778_g"; transcript_id "1778_t";
NODE_10400	GeneMark.hmm	CDS	887	1693	.	+	0	gene_id "1778_g"; transcript_id "1778_t";
NODE_10414	GeneMark.hmm	exon	911	1425	0	+	.	gene_id "2166_g"; transcript_id "2166_t";
NODE_10414	GeneMark.hmm	start_codon	911	913	.	+	0	gene_id "2166_g"; transcript_id "2166_t";
NODE_10414	GeneMark.hmm	CDS	911	1425	.	+	0	gene_id "2166_g"; transcript_id "2166_t";
NODE_10414	GeneMark.hmm	gene	911	1425	.	+	.	gene_id "2166_g"
NODE_1042	GeneMark.hmm	start_codon	289	291	.	+	0	gene_id "588_g"; transcript_id "588_t";
NODE_1042	GeneMark.hmm	gene	289	3742	.	+	.	gene_id "588_g"
NODE_1042	GeneMark.hmm	exon	289	1783	0	+	.	gene_id "588_g"; transcript_id "588_t";
NODE_1042	GeneMark.hmm	CDS	289	1783	.	+	0	gene_id "588_g"; transcript_id "588_t";
NODE_1042	GeneMark.hmm	CDS	1877	3744	.	+	2	gene_id "588_g"; transcript_id "588_t";
NODE_1042	GeneMark.hmm	exon	1877	3744	0	+	.	gene_id "588_g"; transcript_id "588_t";
NODE_1042	GeneMark.hmm	stop_codon	3742	3744	.	+	0	gene_id "588_g"; transcript_id "588_t";
NODE_1042	GeneMark.hmm	exon	5214	6359	0	-	.	gene_id "589_g"; transcript_id "589_t";
NODE_1042	GeneMark.hmm	stop_codon	5214	5216	.	-	0	gene_id "589_g"; transcript_id "589_t";
NODE_1042	GeneMark.hmm	CDS	5214	6359	.	-	0	gene_id "589_g"; transcript_id "589_t";
NODE_1042	GeneMark.hmm	gene	5214	6876	.	-	.	gene_id "589_g"
NODE_1042	GeneMark.hmm	exon	6445	6513	0	-	.	gene_id "589_g"; transcript_id "589_t";
NODE_1042	GeneMark.hmm	CDS	6445	6513	.	-	0	gene_id "589_g"; transcript_id "589_t";
NODE_1042	GeneMark.hmm	exon	6627	6670	0	-	.	gene_id "589_g"; transcript_id "589_t";
NODE_1042	GeneMark.hmm	CDS	6627	6670	.	-	2	gene_id "589_g"; transcript_id "589_t";
NODE_1042	GeneMark.hmm	CDS	6794	6878	.	-	0	gene_id "589_g"; transcript_id "589_t";
NODE_1042	GeneMark.hmm	exon	6794	6878	0	-	.	gene_id "589_g"; transcript_id "589_t";
NODE_1042	GeneMark.hmm	start_codon	6876	6878	.	-	0	gene_id "589_g"; transcript_id "589_t";
NODE_1042	GeneMark.hmm	gene	6949	8307	.	+	.	gene_id "590_g"
NODE_1042	GeneMark.hmm	CDS	6949	7956	.	+	0	gene_id "590_g"; transcript_id "590_t";
NODE_1042	GeneMark.hmm	exon	6949	7956	0	+	.	gene_id "590_g"; transcript_id "590_t";
NODE_1042	GeneMark.hmm	start_codon	6949	6951	.	+	0	gene_id "590_g"; transcript_id "590_t";
NODE_1042	GeneMark.hmm	CDS	8034	8309	.	+	0	gene_id "590_g"; transcript_id "590_t";
NODE_1042	GeneMark.hmm	exon	8034	8309	0	+	.	gene_id "590_g"; transcript_id "590_t";
NODE_1042	GeneMark.hmm	stop_codon	8307	8309	.	+	0	gene_id "590_g"; transcript_id "590_t";
NODE_1042	GeneMark.hmm	exon	8702	10387	0	+	.	gene_id "591_g"; transcript_id "591_t";
NODE_1042	GeneMark.hmm	start_codon	8702	8704	.	+	0	gene_id "591_g"; transcript_id "591_t";
NODE_1042	GeneMark.hmm	CDS	8702	10387	.	+	0	gene_id "591_g"; transcript_id "591_t";
NODE_1042	GeneMark.hmm	gene	8702	10387	.	+	.	gene_id "591_g"
NODE_1042	GeneMark.hmm	stop_codon	10385	10387	.	+	0	gene_id "591_g"; transcript_id "591_t";
NODE_1042	GeneMark.hmm	gene	10528	12446	.	+	.	gene_id "592_g"
NODE_1042	GeneMark.hmm	CDS	10528	11165	.	+	0	gene_id "592_g"; transcript_id "592_t";
NODE_1042	GeneMark.hmm	start_codon	10528	10530	.	+	0	gene_id "592_g"; transcript_id "592_t";
NODE_1042	GeneMark.hmm	exon	10528	11165	0	+	.	gene_id "592_g"; transcript_id "592_t";
NODE_1042	GeneMark.hmm	CDS	11308	12448	.	+	1	gene_id "592_g"; transcript_id "592_t";
NODE_1042	GeneMark.hmm	exon	11308	12448	0	+	.	gene_id "592_g"; transcript_id "592_t";
NODE_1042	GeneMark.hmm	stop_codon	12446	12448	.	+	0	gene_id "592_g"; transcript_id "592_t";
NODE_10423	GeneMark.hmm	exon	21	521	0	+	.	gene_id "2306_g"; transcript_id "2306_t";
NODE_10423	GeneMark.hmm	CDS	21	521	.	+	0	gene_id "2306_g"; transcript_id "2306_t";
NODE_10423	GeneMark.hmm	gene	21	521	.	+	.	gene_id "2306_g"
NODE_10423	GeneMark.hmm	stop_codon	519	521	.	+	0	gene_id "2306_g"; transcript_id "2306_t";
NODE_10439	GeneMark.hmm	exon	148	286	0	-	.	gene_id "2973_g"; transcript_id "2973_t";
NODE_10439	GeneMark.hmm	CDS	148	286	.	-	0	gene_id "2973_g"; transcript_id "2973_t";
NODE_10439	GeneMark.hmm	gene	148	286	.	-	.	gene_id "2973_g"
NODE_10439	GeneMark.hmm	start_codon	284	286	.	-	0	gene_id "2973_g"; transcript_id "2973_t";
NODE_10446	GeneMark.hmm	exon	145	606	0	+	.	gene_id "39_g"; transcript_id "39_t";
NODE_10446	GeneMark.hmm	start_codon	145	147	.	+	0	gene_id "39_g"; transcript_id "39_t";
NODE_10446	GeneMark.hmm	CDS	145	606	.	+	0	gene_id "39_g"; transcript_id "39_t";
NODE_10446	GeneMark.hmm	gene	145	606	.	+	.	gene_id "39_g"
NODE_10446	GeneMark.hmm	stop_codon	604	606	.	+	0	gene_id "39_g"; transcript_id "39_t";
NODE_10446	GeneMark.hmm	exon	655	1890	0	+	.	gene_id "40_g"; transcript_id "40_t";
NODE_10446	GeneMark.hmm	start_codon	655	657	.	+	0	gene_id "40_g"; transcript_id "40_t";
NODE_10446	GeneMark.hmm	CDS	655	1890	.	+	0	gene_id "40_g"; transcript_id "40_t";
NODE_10446	GeneMark.hmm	gene	655	1890	.	+	.	gene_id "40_g"
NODE_1046	GeneMark.hmm	start_codon	1273	1275	.	+	0	gene_id "6738_g"; transcript_id "6738_t";
NODE_1046	GeneMark.hmm	CDS	1273	1650	.	+	0	gene_id "6738_g"; transcript_id "6738_t";
NODE_1046	GeneMark.hmm	exon	1273	1650	0	+	.	gene_id "6738_g"; transcript_id "6738_t";
NODE_1046	GeneMark.hmm	gene	1273	1650	.	+	.	gene_id "6738_g"
NODE_1046	GeneMark.hmm	stop_codon	1648	1650	.	+	0	gene_id "6738_g"; transcript_id "6738_t";
NODE_1046	GeneMark.hmm	exon	8889	8939	0	+	.	gene_id "6739_g"; transcript_id "6739_t";
NODE_1046	GeneMark.hmm	start_codon	8889	8891	.	+	0	gene_id "6739_g"; transcript_id "6739_t";
NODE_1046	GeneMark.hmm	CDS	8889	8939	.	+	0	gene_id "6739_g"; transcript_id "6739_t";
NODE_1046	GeneMark.hmm	gene	8889	10132	.	+	.	gene_id "6739_g"
NODE_1046	GeneMark.hmm	exon	9022	10134	0	+	.	gene_id "6739_g"; transcript_id "6739_t";
NODE_1046	GeneMark.hmm	CDS	9022	10134	.	+	0	gene_id "6739_g"; transcript_id "6739_t";
NODE_1046	GeneMark.hmm	stop_codon	10132	10134	.	+	0	gene_id "6739_g"; transcript_id "6739_t";
NODE_1046	GeneMark.hmm	stop_codon	13188	13190	.	-	0	gene_id "6740_g"; transcript_id "6740_t";
NODE_1046	GeneMark.hmm	gene	13188	14258	.	-	.	gene_id "6740_g"
NODE_1046	GeneMark.hmm	CDS	13188	14258	.	-	0	gene_id "6740_g"; transcript_id "6740_t";
NODE_1046	GeneMark.hmm	exon	13188	14258	0	-	.	gene_id "6740_g"; transcript_id "6740_t";
NODE_1046	GeneMark.hmm	start_codon	14256	14258	.	-	0	gene_id "6740_g"; transcript_id "6740_t";
NODE_1046	GeneMark.hmm	exon	16766	17404	0	-	.	gene_id "6741_g"; transcript_id "6741_t";
NODE_1046	GeneMark.hmm	stop_codon	16766	16768	.	-	0	gene_id "6741_g"; transcript_id "6741_t";
NODE_1046	GeneMark.hmm	CDS	16766	17404	.	-	0	gene_id "6741_g"; transcript_id "6741_t";
NODE_1046	GeneMark.hmm	gene	16766	17404	.	-	.	gene_id "6741_g"
NODE_1046	GeneMark.hmm	start_codon	17402	17404	.	-	0	gene_id "6741_g"; transcript_id "6741_t";
NODE_10468	GeneMark.hmm	exon	15	490	0	+	.	gene_id "7598_g"; transcript_id "7598_t";
NODE_10468	GeneMark.hmm	CDS	15	490	.	+	2	gene_id "7598_g"; transcript_id "7598_t";
NODE_10468	GeneMark.hmm	gene	15	490	.	+	.	gene_id "7598_g"
NODE_10468	GeneMark.hmm	stop_codon	488	490	.	+	0	gene_id "7598_g"; transcript_id "7598_t";
NODE_1047	GeneMark.hmm	start_codon	244	246	.	+	0	gene_id "515_g"; transcript_id "515_t";
NODE_1047	GeneMark.hmm	gene	244	1695	.	+	.	gene_id "515_g"
NODE_1047	GeneMark.hmm	exon	244	258	0	+	.	gene_id "515_g"; transcript_id "515_t";
NODE_1047	GeneMark.hmm	CDS	244	258	.	+	0	gene_id "515_g"; transcript_id "515_t";
NODE_1047	GeneMark.hmm	CDS	324	411	.	+	0	gene_id "515_g"; transcript_id "515_t";
NODE_1047	GeneMark.hmm	exon	324	411	0	+	.	gene_id "515_g"; transcript_id "515_t";
NODE_1047	GeneMark.hmm	exon	493	578	0	+	.	gene_id "515_g"; transcript_id "515_t";
NODE_1047	GeneMark.hmm	CDS	493	578	.	+	2	gene_id "515_g"; transcript_id "515_t";
NODE_1047	GeneMark.hmm	exon	664	781	0	+	.	gene_id "515_g"; transcript_id "515_t";
NODE_1047	GeneMark.hmm	CDS	664	781	.	+	0	gene_id "515_g"; transcript_id "515_t";
NODE_1047	GeneMark.hmm	exon	868	1048	0	+	.	gene_id "515_g"; transcript_id "515_t";
NODE_1047	GeneMark.hmm	CDS	868	1048	.	+	2	gene_id "515_g"; transcript_id "515_t";
NODE_1047	GeneMark.hmm	exon	1123	1270	0	+	.	gene_id "515_g"; transcript_id "515_t";
NODE_1047	GeneMark.hmm	CDS	1123	1270	.	+	1	gene_id "515_g"; transcript_id "515_t";
NODE_1047	GeneMark.hmm	exon	1372	1538	0	+	.	gene_id "515_g"; transcript_id "515_t";
NODE_1047	GeneMark.hmm	CDS	1372	1538	.	+	0	gene_id "515_g"; transcript_id "515_t";
NODE_1047	GeneMark.hmm	CDS	1649	1697	.	+	1	gene_id "515_g"; transcript_id "515_t";
NODE_1047	GeneMark.hmm	exon	1649	1697	0	+	.	gene_id "515_g"; transcript_id "515_t";
NODE_1047	GeneMark.hmm	stop_codon	1695	1697	.	+	0	gene_id "515_g"; transcript_id "515_t";
NODE_1047	GeneMark.hmm	exon	3543	4937	0	+	.	gene_id "516_g"; transcript_id "516_t";
NODE_1047	GeneMark.hmm	start_codon	3543	3545	.	+	0	gene_id "516_g"; transcript_id "516_t";
NODE_1047	GeneMark.hmm	CDS	3543	4937	.	+	0	gene_id "516_g"; transcript_id "516_t";
NODE_1047	GeneMark.hmm	gene	3543	4937	.	+	.	gene_id "516_g"
NODE_1047	GeneMark.hmm	stop_codon	4935	4937	.	+	0	gene_id "516_g"; transcript_id "516_t";
NODE_1047	GeneMark.hmm	exon	5294	6217	0	-	.	gene_id "517_g"; transcript_id "517_t";
NODE_1047	GeneMark.hmm	stop_codon	5294	5296	.	-	0	gene_id "517_g"; transcript_id "517_t";
NODE_1047	GeneMark.hmm	CDS	5294	6217	.	-	0	gene_id "517_g"; transcript_id "517_t";
NODE_1047	GeneMark.hmm	gene	5294	8734	.	-	.	gene_id "517_g"
NODE_1047	GeneMark.hmm	exon	6294	6374	0	-	.	gene_id "517_g"; transcript_id "517_t";
NODE_1047	GeneMark.hmm	CDS	6294	6374	.	-	0	gene_id "517_g"; transcript_id "517_t";
NODE_1047	GeneMark.hmm	exon	6448	6495	0	-	.	gene_id "517_g"; transcript_id "517_t";
NODE_1047	GeneMark.hmm	CDS	6448	6495	.	-	0	gene_id "517_g"; transcript_id "517_t";
NODE_1047	GeneMark.hmm	CDS	6566	6994	.	-	0	gene_id "517_g"; transcript_id "517_t";
NODE_1047	GeneMark.hmm	exon	6566	6994	0	-	.	gene_id "517_g"; transcript_id "517_t";
NODE_1047	GeneMark.hmm	exon	7061	7228	0	-	.	gene_id "517_g"; transcript_id "517_t";
NODE_1047	GeneMark.hmm	CDS	7061	7228	.	-	0	gene_id "517_g"; transcript_id "517_t";
NODE_1047	GeneMark.hmm	exon	7318	7385	0	-	.	gene_id "517_g"; transcript_id "517_t";
NODE_1047	GeneMark.hmm	CDS	7318	7385	.	-	2	gene_id "517_g"; transcript_id "517_t";
NODE_1047	GeneMark.hmm	exon	7460	7595	0	-	.	gene_id "517_g"; transcript_id "517_t";
NODE_1047	GeneMark.hmm	CDS	7460	7595	.	-	0	gene_id "517_g"; transcript_id "517_t";
NODE_1047	GeneMark.hmm	CDS	7678	7739	.	-	2	gene_id "517_g"; transcript_id "517_t";
NODE_1047	GeneMark.hmm	exon	7678	7739	0	-	.	gene_id "517_g"; transcript_id "517_t";
NODE_1047	GeneMark.hmm	CDS	7814	7892	.	-	0	gene_id "517_g"; transcript_id "517_t";
NODE_1047	GeneMark.hmm	exon	7814	7892	0	-	.	gene_id "517_g"; transcript_id "517_t";
NODE_1047	GeneMark.hmm	exon	7976	8116	0	-	.	gene_id "517_g"; transcript_id "517_t";
NODE_1047	GeneMark.hmm	CDS	7976	8116	.	-	0	gene_id "517_g"; transcript_id "517_t";
NODE_1047	GeneMark.hmm	CDS	8215	8303	.	-	2	gene_id "517_g"; transcript_id "517_t";
NODE_1047	GeneMark.hmm	exon	8215	8303	0	-	.	gene_id "517_g"; transcript_id "517_t";
NODE_1047	GeneMark.hmm	CDS	8399	8591	.	-	0	gene_id "517_g"; transcript_id "517_t";
NODE_1047	GeneMark.hmm	exon	8399	8591	0	-	.	gene_id "517_g"; transcript_id "517_t";
NODE_1047	GeneMark.hmm	CDS	8674	8736	.	-	0	gene_id "517_g"; transcript_id "517_t";
NODE_1047	GeneMark.hmm	exon	8674	8736	0	-	.	gene_id "517_g"; transcript_id "517_t";
NODE_1047	GeneMark.hmm	start_codon	8734	8736	.	-	0	gene_id "517_g"; transcript_id "517_t";
NODE_1047	GeneMark.hmm	CDS	9796	9823	.	-	1	gene_id "518_g"; transcript_id "518_t";
NODE_1047	GeneMark.hmm	exon	9796	9823	0	-	.	gene_id "518_g"; transcript_id "518_t";
NODE_1047	GeneMark.hmm	gene	9796	10749	.	-	.	gene_id "518_g"
NODE_1047	GeneMark.hmm	stop_codon	9796	9798	.	-	0	gene_id "518_g"; transcript_id "518_t";
NODE_1047	GeneMark.hmm	exon	9900	10000	0	-	.	gene_id "518_g"; transcript_id "518_t";
NODE_1047	GeneMark.hmm	CDS	9900	10000	.	-	0	gene_id "518_g"; transcript_id "518_t";
NODE_1047	GeneMark.hmm	exon	10074	10151	0	-	.	gene_id "518_g"; transcript_id "518_t";
NODE_1047	GeneMark.hmm	CDS	10074	10151	.	-	0	gene_id "518_g"; transcript_id "518_t";
NODE_1047	GeneMark.hmm	exon	10273	10505	0	-	.	gene_id "518_g"; transcript_id "518_t";
NODE_1047	GeneMark.hmm	CDS	10273	10505	.	-	2	gene_id "518_g"; transcript_id "518_t";
NODE_1047	GeneMark.hmm	exon	10661	10751	0	-	.	gene_id "518_g"; transcript_id "518_t";
NODE_1047	GeneMark.hmm	CDS	10661	10751	.	-	0	gene_id "518_g"; transcript_id "518_t";
NODE_1047	GeneMark.hmm	start_codon	10749	10751	.	-	0	gene_id "518_g"; transcript_id "518_t";
NODE_1047	GeneMark.hmm	exon	10920	12953	0	-	.	gene_id "519_g"; transcript_id "519_t";
NODE_1047	GeneMark.hmm	gene	10920	14698	.	-	.	gene_id "519_g"
NODE_1047	GeneMark.hmm	CDS	10920	12953	.	-	0	gene_id "519_g"; transcript_id "519_t";
NODE_1047	GeneMark.hmm	stop_codon	10920	10922	.	-	0	gene_id "519_g"; transcript_id "519_t";
NODE_1047	GeneMark.hmm	CDS	13045	13162	.	-	1	gene_id "519_g"; transcript_id "519_t";
NODE_1047	GeneMark.hmm	exon	13045	13162	0	-	.	gene_id "519_g"; transcript_id "519_t";
NODE_1047	GeneMark.hmm	CDS	13249	13442	.	-	0	gene_id "519_g"; transcript_id "519_t";
NODE_1047	GeneMark.hmm	exon	13249	13442	0	-	.	gene_id "519_g"; transcript_id "519_t";
NODE_1047	GeneMark.hmm	CDS	13534	13707	.	-	0	gene_id "519_g"; transcript_id "519_t";
NODE_1047	GeneMark.hmm	exon	13534	13707	0	-	.	gene_id "519_g"; transcript_id "519_t";
NODE_1047	GeneMark.hmm	CDS	13789	14700	.	-	0	gene_id "519_g"; transcript_id "519_t";
NODE_1047	GeneMark.hmm	exon	13789	14700	0	-	.	gene_id "519_g"; transcript_id "519_t";
NODE_1047	GeneMark.hmm	start_codon	14698	14700	.	-	0	gene_id "519_g"; transcript_id "519_t";
NODE_1047	GeneMark.hmm	exon	16632	16765	0	-	.	gene_id "520_g"; transcript_id "520_t";
NODE_1047	GeneMark.hmm	stop_codon	16632	16634	.	-	0	gene_id "520_g"; transcript_id "520_t";
NODE_1047	GeneMark.hmm	CDS	16632	16765	.	-	2	gene_id "520_g"; transcript_id "520_t";
NODE_1047	GeneMark.hmm	gene	16632	17772	.	-	.	gene_id "520_g"
NODE_1047	GeneMark.hmm	exon	16861	16990	0	-	.	gene_id "520_g"; transcript_id "520_t";
NODE_1047	GeneMark.hmm	CDS	16861	16990	.	-	0	gene_id "520_g"; transcript_id "520_t";
NODE_1047	GeneMark.hmm	exon	17182	17694	0	-	.	gene_id "520_g"; transcript_id "520_t";
NODE_1047	GeneMark.hmm	CDS	17182	17694	.	-	0	gene_id "520_g"; transcript_id "520_t";
NODE_1047	GeneMark.hmm	exon	17772	18106	0	-	.	gene_id "520_g"; transcript_id "520_t";
NODE_1047	GeneMark.hmm	CDS	17772	18106	.	-	2	gene_id "520_g"; transcript_id "520_t";
NODE_10471	GeneMark.hmm	exon	695	885	0	-	.	gene_id "1606_g"; transcript_id "1606_t";
NODE_10471	GeneMark.hmm	CDS	695	885	.	-	0	gene_id "1606_g"; transcript_id "1606_t";
NODE_10471	GeneMark.hmm	gene	695	885	.	-	.	gene_id "1606_g"
NODE_10471	GeneMark.hmm	start_codon	883	885	.	-	0	gene_id "1606_g"; transcript_id "1606_t";
NODE_10488	GeneMark.hmm	exon	920	1838	0	-	.	gene_id "5977_g"; transcript_id "5977_t";
NODE_10488	GeneMark.hmm	stop_codon	920	922	.	-	0	gene_id "5977_g"; transcript_id "5977_t";
NODE_10488	GeneMark.hmm	CDS	920	1838	.	-	1	gene_id "5977_g"; transcript_id "5977_t";
NODE_10488	GeneMark.hmm	gene	920	1838	.	-	.	gene_id "5977_g"
NODE_10489	GeneMark.hmm	exon	1691	1886	0	-	.	gene_id "6012_g"; transcript_id "6012_t";
NODE_10489	GeneMark.hmm	stop_codon	1691	1693	.	-	0	gene_id "6012_g"; transcript_id "6012_t";
NODE_10489	GeneMark.hmm	CDS	1691	1886	.	-	1	gene_id "6012_g"; transcript_id "6012_t";
NODE_10489	GeneMark.hmm	gene	1691	1886	.	-	.	gene_id "6012_g"
NODE_105	GeneMark.hmm	start_codon	756	758	.	+	0	gene_id "8950_g"; transcript_id "8950_t";
NODE_105	GeneMark.hmm	gene	756	1562	.	+	.	gene_id "8950_g"
NODE_105	GeneMark.hmm	exon	756	1562	0	+	.	gene_id "8950_g"; transcript_id "8950_t";
NODE_105	GeneMark.hmm	CDS	756	1562	.	+	0	gene_id "8950_g"; transcript_id "8950_t";
NODE_105	GeneMark.hmm	stop_codon	1560	1562	.	+	0	gene_id "8950_g"; transcript_id "8950_t";
NODE_105	GeneMark.hmm	exon	2496	3391	0	-	.	gene_id "8951_g"; transcript_id "8951_t";
NODE_105	GeneMark.hmm	gene	2496	3878	.	-	.	gene_id "8951_g"
NODE_105	GeneMark.hmm	CDS	2496	3391	.	-	2	gene_id "8951_g"; transcript_id "8951_t";
NODE_105	GeneMark.hmm	stop_codon	2496	2498	.	-	0	gene_id "8951_g"; transcript_id "8951_t";
NODE_105	GeneMark.hmm	CDS	3500	3638	.	-	0	gene_id "8951_g"; transcript_id "8951_t";
NODE_105	GeneMark.hmm	exon	3500	3638	0	-	.	gene_id "8951_g"; transcript_id "8951_t";
NODE_105	GeneMark.hmm	exon	3770	3880	0	-	.	gene_id "8951_g"; transcript_id "8951_t";
NODE_105	GeneMark.hmm	CDS	3770	3880	.	-	0	gene_id "8951_g"; transcript_id "8951_t";
NODE_105	GeneMark.hmm	start_codon	3878	3880	.	-	0	gene_id "8951_g"; transcript_id "8951_t";
NODE_105	GeneMark.hmm	exon	4183	4282	0	+	.	gene_id "8952_g"; transcript_id "8952_t";
NODE_105	GeneMark.hmm	start_codon	4183	4185	.	+	0	gene_id "8952_g"; transcript_id "8952_t";
NODE_105	GeneMark.hmm	CDS	4183	4282	.	+	0	gene_id "8952_g"; transcript_id "8952_t";
NODE_105	GeneMark.hmm	gene	4183	5988	.	+	.	gene_id "8952_g"
NODE_105	GeneMark.hmm	exon	4402	4505	0	+	.	gene_id "8952_g"; transcript_id "8952_t";
NODE_105	GeneMark.hmm	CDS	4402	4505	.	+	2	gene_id "8952_g"; transcript_id "8952_t";
NODE_105	GeneMark.hmm	exon	4601	4694	0	+	.	gene_id "8952_g"; transcript_id "8952_t";
NODE_105	GeneMark.hmm	CDS	4601	4694	.	+	0	gene_id "8952_g"; transcript_id "8952_t";
NODE_105	GeneMark.hmm	exon	4777	4810	0	+	.	gene_id "8952_g"; transcript_id "8952_t";
NODE_105	GeneMark.hmm	CDS	4777	4810	.	+	2	gene_id "8952_g"; transcript_id "8952_t";
NODE_105	GeneMark.hmm	exon	4881	4951	0	+	.	gene_id "8952_g"; transcript_id "8952_t";
NODE_105	GeneMark.hmm	CDS	4881	4951	.	+	1	gene_id "8952_g"; transcript_id "8952_t";
NODE_105	GeneMark.hmm	CDS	5013	5101	.	+	2	gene_id "8952_g"; transcript_id "8952_t";
NODE_105	GeneMark.hmm	exon	5013	5101	0	+	.	gene_id "8952_g"; transcript_id "8952_t";
NODE_105	GeneMark.hmm	exon	5184	5291	0	+	.	gene_id "8952_g"; transcript_id "8952_t";
NODE_105	GeneMark.hmm	CDS	5184	5291	.	+	0	gene_id "8952_g"; transcript_id "8952_t";
NODE_105	GeneMark.hmm	CDS	5349	5480	.	+	0	gene_id "8952_g"; transcript_id "8952_t";
NODE_105	GeneMark.hmm	exon	5349	5480	0	+	.	gene_id "8952_g"; transcript_id "8952_t";
NODE_105	GeneMark.hmm	exon	5540	5615	0	+	.	gene_id "8952_g"; transcript_id "8952_t";
NODE_105	GeneMark.hmm	CDS	5540	5615	.	+	0	gene_id "8952_g"; transcript_id "8952_t";
NODE_105	GeneMark.hmm	CDS	5683	5732	.	+	2	gene_id "8952_g"; transcript_id "8952_t";
NODE_105	GeneMark.hmm	exon	5683	5732	0	+	.	gene_id "8952_g"; transcript_id "8952_t";
NODE_105	GeneMark.hmm	exon	5796	5862	0	+	.	gene_id "8952_g"; transcript_id "8952_t";
NODE_105	GeneMark.hmm	CDS	5796	5862	.	+	0	gene_id "8952_g"; transcript_id "8952_t";
NODE_105	GeneMark.hmm	exon	5938	5990	0	+	.	gene_id "8952_g"; transcript_id "8952_t";
NODE_105	GeneMark.hmm	CDS	5938	5990	.	+	2	gene_id "8952_g"; transcript_id "8952_t";
NODE_105	GeneMark.hmm	stop_codon	5988	5990	.	+	0	gene_id "8952_g"; transcript_id "8952_t";
NODE_105	GeneMark.hmm	CDS	6747	6774	.	+	0	gene_id "8953_g"; transcript_id "8953_t";
NODE_105	GeneMark.hmm	gene	6747	7327	.	+	.	gene_id "8953_g"
NODE_105	GeneMark.hmm	start_codon	6747	6749	.	+	0	gene_id "8953_g"; transcript_id "8953_t";
NODE_105	GeneMark.hmm	exon	6747	6774	0	+	.	gene_id "8953_g"; transcript_id "8953_t";
NODE_105	GeneMark.hmm	CDS	6892	6974	.	+	2	gene_id "8953_g"; transcript_id "8953_t";
NODE_105	GeneMark.hmm	exon	6892	6974	0	+	.	gene_id "8953_g"; transcript_id "8953_t";
NODE_105	GeneMark.hmm	exon	7058	7204	0	+	.	gene_id "8953_g"; transcript_id "8953_t";
NODE_105	GeneMark.hmm	CDS	7058	7204	.	+	0	gene_id "8953_g"; transcript_id "8953_t";
NODE_105	GeneMark.hmm	exon	7279	7329	0	+	.	gene_id "8953_g"; transcript_id "8953_t";
NODE_105	GeneMark.hmm	CDS	7279	7329	.	+	0	gene_id "8953_g"; transcript_id "8953_t";
NODE_105	GeneMark.hmm	stop_codon	7327	7329	.	+	0	gene_id "8953_g"; transcript_id "8953_t";
NODE_105	GeneMark.hmm	start_codon	8981	8983	.	+	0	gene_id "8954_g"; transcript_id "8954_t";
NODE_105	GeneMark.hmm	gene	8981	10749	.	+	.	gene_id "8954_g"
NODE_105	GeneMark.hmm	exon	8981	10289	0	+	.	gene_id "8954_g"; transcript_id "8954_t";
NODE_105	GeneMark.hmm	CDS	8981	10289	.	+	0	gene_id "8954_g"; transcript_id "8954_t";
NODE_105	GeneMark.hmm	exon	10384	10751	0	+	.	gene_id "8954_g"; transcript_id "8954_t";
NODE_105	GeneMark.hmm	CDS	10384	10751	.	+	2	gene_id "8954_g"; transcript_id "8954_t";
NODE_105	GeneMark.hmm	stop_codon	10749	10751	.	+	0	gene_id "8954_g"; transcript_id "8954_t";
NODE_105	GeneMark.hmm	CDS	11770	11813	.	+	0	gene_id "8955_g"; transcript_id "8955_t";
NODE_105	GeneMark.hmm	start_codon	11770	11772	.	+	0	gene_id "8955_g"; transcript_id "8955_t";
NODE_105	GeneMark.hmm	exon	11770	11813	0	+	.	gene_id "8955_g"; transcript_id "8955_t";
NODE_105	GeneMark.hmm	gene	11770	12417	.	+	.	gene_id "8955_g"
NODE_105	GeneMark.hmm	CDS	11909	12419	.	+	1	gene_id "8955_g"; transcript_id "8955_t";
NODE_105	GeneMark.hmm	exon	11909	12419	0	+	.	gene_id "8955_g"; transcript_id "8955_t";
NODE_105	GeneMark.hmm	stop_codon	12417	12419	.	+	0	gene_id "8955_g"; transcript_id "8955_t";
NODE_105	GeneMark.hmm	exon	13626	14045	0	+	.	gene_id "8956_g"; transcript_id "8956_t";
NODE_105	GeneMark.hmm	start_codon	13626	13628	.	+	0	gene_id "8956_g"; transcript_id "8956_t";
NODE_105	GeneMark.hmm	CDS	13626	14045	.	+	0	gene_id "8956_g"; transcript_id "8956_t";
NODE_105	GeneMark.hmm	gene	13626	14045	.	+	.	gene_id "8956_g"
NODE_105	GeneMark.hmm	stop_codon	14043	14045	.	+	0	gene_id "8956_g"; transcript_id "8956_t";
NODE_105	GeneMark.hmm	CDS	14906	15311	.	-	1	gene_id "8957_g"; transcript_id "8957_t";
NODE_105	GeneMark.hmm	gene	14906	15691	.	-	.	gene_id "8957_g"
NODE_105	GeneMark.hmm	stop_codon	14906	14908	.	-	0	gene_id "8957_g"; transcript_id "8957_t";
NODE_105	GeneMark.hmm	exon	14906	15311	0	-	.	gene_id "8957_g"; transcript_id "8957_t";
NODE_105	GeneMark.hmm	CDS	15527	15693	.	-	0	gene_id "8957_g"; transcript_id "8957_t";
NODE_105	GeneMark.hmm	exon	15527	15693	0	-	.	gene_id "8957_g"; transcript_id "8957_t";
NODE_105	GeneMark.hmm	start_codon	15691	15693	.	-	0	gene_id "8957_g"; transcript_id "8957_t";
NODE_105	GeneMark.hmm	gene	15821	16532	.	+	.	gene_id "8958_g"
NODE_105	GeneMark.hmm	CDS	15821	16318	.	+	0	gene_id "8958_g"; transcript_id "8958_t";
NODE_105	GeneMark.hmm	start_codon	15821	15823	.	+	0	gene_id "8958_g"; transcript_id "8958_t";
NODE_105	GeneMark.hmm	exon	15821	16318	0	+	.	gene_id "8958_g"; transcript_id "8958_t";
NODE_105	GeneMark.hmm	CDS	16430	16534	.	+	0	gene_id "8958_g"; transcript_id "8958_t";
NODE_105	GeneMark.hmm	exon	16430	16534	0	+	.	gene_id "8958_g"; transcript_id "8958_t";
NODE_105	GeneMark.hmm	stop_codon	16532	16534	.	+	0	gene_id "8958_g"; transcript_id "8958_t";
NODE_105	GeneMark.hmm	gene	18024	18952	.	-	.	gene_id "8959_g"
NODE_105	GeneMark.hmm	CDS	18024	18785	.	-	0	gene_id "8959_g"; transcript_id "8959_t";
NODE_105	GeneMark.hmm	stop_codon	18024	18026	.	-	0	gene_id "8959_g"; transcript_id "8959_t";
NODE_105	GeneMark.hmm	exon	18024	18785	0	-	.	gene_id "8959_g"; transcript_id "8959_t";
NODE_105	GeneMark.hmm	CDS	18874	18954	.	-	0	gene_id "8959_g"; transcript_id "8959_t";
NODE_105	GeneMark.hmm	exon	18874	18954	0	-	.	gene_id "8959_g"; transcript_id "8959_t";
NODE_105	GeneMark.hmm	start_codon	18952	18954	.	-	0	gene_id "8959_g"; transcript_id "8959_t";
NODE_105	GeneMark.hmm	CDS	21215	22624	.	-	0	gene_id "8960_g"; transcript_id "8960_t";
NODE_105	GeneMark.hmm	stop_codon	21215	21217	.	-	0	gene_id "8960_g"; transcript_id "8960_t";
NODE_105	GeneMark.hmm	exon	21215	22624	0	-	.	gene_id "8960_g"; transcript_id "8960_t";
NODE_105	GeneMark.hmm	gene	21215	22624	.	-	.	gene_id "8960_g"
NODE_105	GeneMark.hmm	start_codon	22622	22624	.	-	0	gene_id "8960_g"; transcript_id "8960_t";
NODE_105	GeneMark.hmm	CDS	25710	28322	.	+	0	gene_id "8961_g"; transcript_id "8961_t";
NODE_105	GeneMark.hmm	exon	25710	28322	0	+	.	gene_id "8961_g"; transcript_id "8961_t";
NODE_105	GeneMark.hmm	gene	25710	28322	.	+	.	gene_id "8961_g"
NODE_105	GeneMark.hmm	start_codon	25710	25712	.	+	0	gene_id "8961_g"; transcript_id "8961_t";
NODE_105	GeneMark.hmm	stop_codon	28320	28322	.	+	0	gene_id "8961_g"; transcript_id "8961_t";
NODE_105	GeneMark.hmm	exon	28521	30980	0	-	.	gene_id "8962_g"; transcript_id "8962_t";
NODE_105	GeneMark.hmm	stop_codon	28521	28523	.	-	0	gene_id "8962_g"; transcript_id "8962_t";
NODE_105	GeneMark.hmm	CDS	28521	30980	.	-	0	gene_id "8962_g"; transcript_id "8962_t";
NODE_105	GeneMark.hmm	gene	28521	30980	.	-	.	gene_id "8962_g"
NODE_105	GeneMark.hmm	start_codon	30978	30980	.	-	0	gene_id "8962_g"; transcript_id "8962_t";
NODE_105	GeneMark.hmm	exon	31298	32143	0	+	.	gene_id "8963_g"; transcript_id "8963_t";
NODE_105	GeneMark.hmm	start_codon	31298	31300	.	+	0	gene_id "8963_g"; transcript_id "8963_t";
NODE_105	GeneMark.hmm	CDS	31298	32143	.	+	0	gene_id "8963_g"; transcript_id "8963_t";
NODE_105	GeneMark.hmm	gene	31298	32812	.	+	.	gene_id "8963_g"
NODE_105	GeneMark.hmm	exon	32298	32365	0	+	.	gene_id "8963_g"; transcript_id "8963_t";
NODE_105	GeneMark.hmm	CDS	32298	32365	.	+	0	gene_id "8963_g"; transcript_id "8963_t";
NODE_105	GeneMark.hmm	CDS	32461	32583	.	+	1	gene_id "8963_g"; transcript_id "8963_t";
NODE_105	GeneMark.hmm	exon	32461	32583	0	+	.	gene_id "8963_g"; transcript_id "8963_t";
NODE_105	GeneMark.hmm	CDS	32703	32814	.	+	1	gene_id "8963_g"; transcript_id "8963_t";
NODE_105	GeneMark.hmm	exon	32703	32814	0	+	.	gene_id "8963_g"; transcript_id "8963_t";
NODE_105	GeneMark.hmm	stop_codon	32812	32814	.	+	0	gene_id "8963_g"; transcript_id "8963_t";
NODE_105	GeneMark.hmm	gene	32970	33425	.	-	.	gene_id "8964_g"
[truncated: 68,728 more rows]
